# Supplementary material for: Comparative population genomic analysis uncovers novel genomic footprints and genes associated with small body size in Chinese pony
Source: BMC Genomics. 2020 Jul 20;21:496. doi: 10.1186/s12864-020-06887-2 (PMC7370493; doi:10.1186/s12864-020-06887-2)
Supplement: Supplementary file 1 — Additional file 1: Table S1. Sample information for each horse (86 individuals) used in this study. Table S2. Number of SNPs for each breed. Table S3. Positively selected genes (top %1) identified by Fst method. Table S4. Overrepresented GO categories among genes showing high Fst values in DBP. Table S5. Positively selected genes identified by top 1% highest log2 (θπ·DBP/θπ·THB). Table S6. Gene functional enrichment categories showing high log2(θπ·DBP/θπ·THB) values in DBP. Table S7. Positively selected genes identified (top%1) by XP-CLR method. Table S8. Gene functional enrichment categories showing high XP-CLR values. [file 12864_2020_6887_MOESM1_ESM.xlsx]

## Sheet: Table S1
Table S1: Sample information for each horse (86 individuals) used in this study.
Number	Group ID	Bio-sample ID	SRA Study information	Full Name	Abbreviation
1	Others	SAMEA4075241	ERP016448	Akhal-Teke	AKH
2	Others	SAMEA4075242	ERP016448	Akhal-Teke	AKH
3	Others	SAMEA4075243	ERP016448	Akhal-Teke	AKH
4	Others	SAMEA4075244	ERP016448	Akhal-Teke	AKH
5	Others	SAMN02179860	SRP023200	Arab	Arb
6	Others	SAMEA3475296	ERP010944	Arab	Arb
7	Others	SAMEA3475316	ERP010944	Tenessee Walking Horse	TWH
8	Others	SAMEA3504078	ERP010944	Mangalarga Marchador Horse	MNM
9	Others	SAMEA3475186	ERP010944	American Miniature Horse	AMH
10	Others	SAMEA3475276	ERP010944	Percheron	PCH
11	Others	SAMEA3498889	ERP011292	Franches-Montagnes	FCH
12	Others	SAMEA3498888	ERP011292	Franches-Montagnes	FCH
13	Others	SAMEA3498892	ERP011292	Franches-Montagnes	FCH
14	Others	SAMEA3498893	ERP011292	Franches-Montagnes	FCH
15	Others	SAMEA4075246	ERR1527952	Franches-Montagnes	FCH
16	Others	SAMEA3498895	ERP011292	Franches-Montagnes	FCH
17	Others	SAMEA4822841	ERP016448	Holsteiner	HLS
18	Others	SAMEA4822842	ERP016448	Holsteiner	HLS
19	Others	SAMEA4822843	ERP016448	Holsteiner	HLS
20	Others	SAMEA4822844	ERP016448	Holsteiner	HLS
21	Others	SAMEA104357342	ERP016448	Holsteiner	HLS
22	Others	SAMN01047702	SRP013636	Thoroughbred	THB
23	Others	SAMN01047701	SRP013636	Thoroughbred	THB
24	Others	SAMN01047700	SRP013636	Thoroughbred	THB
25	Others	SAMN01047699	SRP013636	Thoroughbred	THB
26	Others	SAMN01880949	SRP017702	Thoroughbred	THB
27	Others	SAMN01880950	SRP017702	Thoroughbred	THB
28	Others	SAMN01047693	SRP013636	Thoroughbred	THB
29	Others	SAMN01047706	SRP013636	Thoroughbred	THB
30	Others	SAMN01047705	SRP013636	Thoroughbred	THB
31	Others	SAMN01047704	SRP013636	Thoroughbred	THB
32	Others	SAMN01047703	SRP013636	Thoroughbred	THB
33	Others	SAMN01047694	SRP013636	Thoroughbred	THB
34	Others	SAMN01880952	SRP017702	Thoroughbred	THB
35	Others	SAMN01880951	SRP017702	Thoroughbred	THB
36	Others	SAMN01047697	SRP013636	Thoroughbred	THB
37	Others	SAMN01047695	SRP013636	Thoroughbred	THB
38	Others	SAMN03838867	SRP061175	Thoroughbred	THB
39	Others	SAMN03952758	SRP061963	Hanoverian	HNV
40	Others	SAMN03952747	SRP061963	Hanoverian	HNV
41	Others	SAMN02439779	SRP033361	Hanoverian	HNV
42	Others	SAMN02439782	SRP033361	Hanoverian	HNV
43	Others	SAMN02439778	SRP033361	Sorraia	SOR
44	Others	SAMN03955413	SRP061963	Sorraia	SOR
45	Others	SAMEA4075264	ERP016448	Quarter Horse	QRT
46	Others	SAMEA4075263	ERP016448	Quarter Horse	QRT
47	Others	SAMEA4075262	ERP016448	Quarter Horse	QRT
48	Others	SAMN03838869	SRP061175	Standardbred	STD
49	Others	SAMN04359735	SRP067684	Standardbred	STD
50	Others	SAMN04359734	SRP067684	Standardbred	STD
51	Others	SAMN04359733	SRP067684	Standardbred	STD
52	Others	SAMN04359732	SRP067684	Standardbred	STD
53	Others	SAMN04359720	SRP067684	Standardbred	STD
54	Others	SAMN04359706	SRP067684	Standardbred	STD
55	Others	SAMN04359705	SRP067684	Standardbred	STD
56	Others	SAMN04359704	SRP067684	Standardbred	STD
57	Others	SAMN04359703	SRP067684	Standardbred	STD
58	Others	SAMN04359702	SRP067684	Standardbred	STD
59	Others	SAMN04359701	SRP067684	Standardbred	STD
60	Others	SAMN04359698	SRP067684	Standardbred	STD
61	Others	SAMN04359695	SRP067684	Standardbred	STD
62	Others	SAMN04359694	SRP067684	Standardbred	STD
63	Others	SAMN04359693	SRP067684	Standardbred	STD
64	Others	SAMN04359692	SRP067684	Standardbred	STD
65	Others	SAMN04359672	SRP067684	Standardbred	STD
66	Others	SAMN04359671	SRP067684	Standardbred	STD
67	Others	SAMN02179441	SRP023200	Standardbred	STD
68	Others	SAMN02179442	SRP023200	Mongolian horse	MNG
69	Others	SAMEA3542243	ERP012152	Yakutian	YKT
70	CH-DBP	SAMN15347672	PRJNA641243	Debao Pony	DBP
71	CH-DBP	SAMN15347673	PRJNA641244	Debao Pony	DBP
72	CH-DBP	SAMN15347674	PRJNA641245	Debao Pony	DBP
73	CH-DBP	SAMN15347675	PRJNA641246	Debao Pony	DBP
74	CH-DBP	SAMN15347676	PRJNA641247	Debao Pony	DBP
75	CH-DBP	SAMN15347677	PRJNA641248	Debao Pony	DBP
76	CH-DBP	SAMN15347678	PRJNA641249	Debao Pony	DBP
77	CH-DBP	SAMN15347679	PRJNA641250	Debao Pony	DBP
78	CH-DBP	SAMN15347680	PRJNA641251	Debao Pony	DBP
79	CH-DBP	SAMN15347681	PRJNA641252	Debao Pony	DBP
80	CH-DBP	SAMN15347682	PRJNA641253	Debao Pony	DBP
81	CH-DBP	SAMN15347683	PRJNA641254	Debao Pony	DBP
82	CH-DBP	SAMN15347684	PRJNA641255	Debao Pony	DBP
83	CH-DBP	SAMN15347685	PRJNA641256	Debao Pony	DBP
84	CH-DBP	SAMN15347686	PRJNA641257	Debao Pony	DBP
85	CH-DBP	SAMN15347687	PRJNA641258	Debao Pony	DBP
86	CH-DBP	SAMN15347688	PRJNA641259	Debao Pony	DBP

## Sheet: Table S2
Table S2. Number of SNPs for each breed.
Breed (abbreviation)	Number of Individuals	Number of SNPS
DBP	17	14553946
THB	17	8392958
FCH	6	9276574
ARB	2	5008039
HLS	5	9788360
HNV	4	8338185
QRT	3	6007554
SOR	2	5144078
AMH	1	4284283
STB	20	11071156
PCH	1	4217530
MNG	1	1219862
TWH	1	3918980
YKT	1	2806029
AKH	4	7317442
MNM	1	4169353
Total	86

## Sheet: Table S3
Table S3: Positively selected genes (top %1) identified by Fst method
Ensemble ID	Gene Name	Description
ENSECAG00000000015	KIAA1217	KIAA1217 [Source:HGNC Symbol;Acc:HGNC:25428]
ENSECAG00000000058	CALB1	calbindin [Source:RefSeq peptide;Acc:NP_001157424]
ENSECAG00000026422	5S_RRNA	5S ribosomal RNA [Source:RFAM;Acc:RF00001]
ENSECAG00000025802	7SK	7SK RNA [Source:RFAM;Acc:RF00100]
ENSECAG00000011338	ABCB5	ATP binding cassette subfamily B member 5 [Source:HGNC Symbol;Acc:HGNC:46]
ENSECAG00000019828	ABCC2	ATP binding cassette subfamily C member 2 [Source:HGNC Symbol;Acc:HGNC:53]
ENSECAG00000014713	ADAMTS14	ADAM metallopeptidase with thrombospondin type 1 motif 14 [Source:HGNC Symbol;Acc:HGNC:14899]
ENSECAG00000019154	ADAMTSL4	ADAMTS like 4 [Source:HGNC Symbol;Acc:HGNC:19706]
ENSECAG00000025044	ADCY1	adenylate cyclase 1 [Source:HGNC Symbol;Acc:HGNC:232]
ENSECAG00000007460	ADGRF3	adhesion G protein-coupled receptor F3 [Source:HGNC Symbol;Acc:HGNC:18989]
ENSECAG00000000795	ADHFE1	alcohol dehydrogenase, iron containing 1 [Source:HGNC Symbol;Acc:HGNC:16354]
ENSECAG00000011653	ADRA1B	adrenoceptor alpha 1B [Source:HGNC Symbol;Acc:HGNC:278]
ENSECAG00000011969	AFF4	AF4/FMR2 family member 4 [Source:HGNC Symbol;Acc:HGNC:17869]
ENSECAG00000014269	AGAP1	ArfGAP with GTPase domain, ankyrin repeat and PH domain 1 [Source:HGNC Symbol;Acc:HGNC:16922]
ENSECAG00000009353	AGMO	alkylglycerol monooxygenase [Source:HGNC Symbol;Acc:HGNC:33784]
ENSECAG00000015427	ALAD	aminolevulinate dehydratase [Source:HGNC Symbol;Acc:HGNC:395]
ENSECAG00000008871	ALDH1A3	aldehyde dehydrogenase 1 family member A3 [Source:HGNC Symbol;Acc:HGNC:409]
ENSECAG00000020979	ANKRD29	ankyrin repeat domain 29 [Source:HGNC Symbol;Acc:HGNC:27110]
ENSECAG00000015842	ANKRD55	ankyrin repeat domain 55 [Source:HGNC Symbol;Acc:HGNC:25681]
ENSECAG00000017818	AP5M1	adaptor related protein complex 5 mu 1 subunit [Source:HGNC Symbol;Acc:HGNC:20192]
ENSECAG00000021265	APLP2	amyloid beta precursor like protein 2 [Source:HGNC Symbol;Acc:HGNC:598]
ENSECAG00000022047	APOD	apolipoprotein D [Source:HGNC Symbol;Acc:HGNC:612]
ENSECAG00000016399	AQR	aquarius intron-binding spliceosomal factor [Source:HGNC Symbol;Acc:HGNC:29513]
ENSECAG00000016629	ARHGAP10	Rho GTPase activating protein 10 [Source:HGNC Symbol;Acc:HGNC:26099]
ENSECAG00000011309	ARHGAP21	Rho GTPase activating protein 21 [Source:HGNC Symbol;Acc:HGNC:23725]
ENSECAG00000005829	ARHGAP42	Rho GTPase activating protein 42 [Source:HGNC Symbol;Acc:HGNC:26545]
ENSECAG00000025167	ARHGAP44	Rho GTPase activating protein 44 [Source:HGNC Symbol;Acc:HGNC:29096]
ENSECAG00000014304	ATP11A	ATPase phospholipid transporting 11A [Source:HGNC Symbol;Acc:HGNC:13552]
ENSECAG00000020569	ATP13A1	ATPase 13A1 [Source:HGNC Symbol;Acc:HGNC:24215]
ENSECAG00000023528	ATP2B2	plasma membrane calcium-transporting ATPase 4 [Source:RefSeq peptide;Acc:NP_001157438]
ENSECAG00000024751	ATP5SL	ATP5S like [Source:HGNC Symbol;Acc:HGNC:25496]
ENSECAG00000019617	ATP8B4	ATPase phospholipid transporting 8B4 (putative) [Source:HGNC Symbol;Acc:HGNC:13536]
ENSECAG00000024670	B3GNT8	UDP-GlcNAc:betaGal beta-1,3-N-acetylglucosaminyltransferase 8 [Source:HGNC Symbol;Acc:HGNC:24139]
ENSECAG00000014031	B4GALNT3	beta-1,4-N-acetyl-galactosaminyltransferase 3 [Source:HGNC Symbol;Acc:HGNC:24137]
ENSECAG00000012073	B9D2	B9 protein domain 2 [Source:HGNC Symbol;Acc:HGNC:28636]
ENSECAG00000000616	BARX2	BARX homeobox 2 [Source:HGNC Symbol;Acc:HGNC:956]
ENSECAG00000010335	BCL2L13	BCL2 like 13 [Source:HGNC Symbol;Acc:HGNC:17164]
ENSECAG00000004666	BDH1	3-hydroxybutyrate dehydrogenase 1 [Source:HGNC Symbol;Acc:HGNC:1027]
ENSECAG00000021201	BMP2	bone morphogenetic protein 2 [Source:HGNC Symbol;Acc:HGNC:1069]
ENSECAG00000017409	BNC1	basonuclin 1 [Source:HGNC Symbol;Acc:HGNC:1081]
ENSECAG00000019926	BRINP3	BMP/retinoic acid inducible neural specific 3 [Source:HGNC Symbol;Acc:HGNC:22393]
ENSECAG00000018657	BSCL2	BSCL2, seipin lipid droplet biogenesis associated [Source:HGNC Symbol;Acc:HGNC:15832]
ENSECAG00000012440	BSPRY	B-box and SPRY domain containing [Source:HGNC Symbol;Acc:HGNC:18232]
ENSECAG00000018393	BTBD9	BTB domain containing 9 [Source:HGNC Symbol;Acc:HGNC:21228]
ENSECAG00000016235	C12ORF56	chromosome 12 open reading frame 56 [Source:HGNC Symbol;Acc:HGNC:26967]
ENSECAG00000016164	C12ORF66	chromosome 12 open reading frame 66 [Source:HGNC Symbol;Acc:HGNC:26517]
ENSECAG00000025134	C18ORF8	chromosome 18 open reading frame 8 [Source:HGNC Symbol;Acc:HGNC:24326]
ENSECAG00000003513	C1ORF194	chromosome 1 open reading frame 194 [Source:HGNC Symbol;Acc:HGNC:32331]
ENSECAG00000017585	C1ORF43	chromosome 1 open reading frame 43 [Source:HGNC Symbol;Acc:HGNC:29876]
ENSECAG00000017957	C6ORF15	chromosome 6 open reading frame 15 [Source:HGNC Symbol;Acc:HGNC:13927]
ENSECAG00000013061	CA10	carbonic anhydrase 10 [Source:HGNC Symbol;Acc:HGNC:1369]
ENSECAG00000015927	CABLES1	Cdk5 and Abl enzyme substrate 1 [Source:HGNC Symbol;Acc:HGNC:25097]
ENSECAG00000013884	CACNB2	calcium voltage-gated channel auxiliary subunit beta 2 [Source:HGNC Symbol;Acc:HGNC:1402]
ENSECAG00000024021	CADPS2	calcium dependent secretion activator 2 [Source:HGNC Symbol;Acc:HGNC:16018]
ENSECAG00000020792	CAMTA1	calmodulin binding transcription activator 1 [Source:HGNC Symbol;Acc:HGNC:18806]
ENSECAG00000016995	CAPZA1	capping actin protein of muscle Z-line alpha subunit 1 [Source:HGNC Symbol;Acc:HGNC:1488]
ENSECAG00000016304	CASC4	cancer susceptibility 4 [Source:HGNC Symbol;Acc:HGNC:24892]
ENSECAG00000016113	CC2D2B	coiled-coil and C2 domain containing 2B [Source:HGNC Symbol;Acc:HGNC:31666]
ENSECAG00000009424	CCDC171	coiled-coil domain containing 171 [Source:HGNC Symbol;Acc:HGNC:29828]
ENSECAG00000022291	CCDC69	coiled-coil domain containing 69 [Source:HGNC Symbol;Acc:HGNC:24487]
ENSECAG00000018636	CCDC77	coiled-coil domain containing 77 [Source:HGNC Symbol;Acc:HGNC:28203]
ENSECAG00000010187	CCDC97	coiled-coil domain containing 97 [Source:HGNC Symbol;Acc:HGNC:28289]
ENSECAG00000002186	CD68	macrosialin precursor [Source:RefSeq peptide;Acc:NP_001093232]
ENSECAG00000023124	CDC42SE2	CDC42 small effector 2 [Source:HGNC Symbol;Acc:HGNC:18547]
ENSECAG00000020738	CDH26	cadherin 26 [Source:HGNC Symbol;Acc:HGNC:15902]
ENSECAG00000000135	CDK5RAP2	CDK5 regulatory subunit associated protein 2 [Source:HGNC Symbol;Acc:HGNC:18672]
ENSECAG00000019549	CERS6	ceramide synthase 6 [Source:RefSeq peptide;Acc:NP_001288112]
ENSECAG00000021471	CLK2	CDC like kinase 2 [Source:HGNC Symbol;Acc:HGNC:2069]
ENSECAG00000011419	CLPB	ClpB homolog, mitochondrial AAA ATPase chaperonin [Source:HGNC Symbol;Acc:HGNC:30664]
ENSECAG00000013294	CNOT8	CCR4-NOT transcription complex subunit 8 [Source:HGNC Symbol;Acc:HGNC:9207]
ENSECAG00000009769	CNTN4	contactin 4 [Source:HGNC Symbol;Acc:HGNC:2174]
ENSECAG00000015975	CNTN6	contactin 6 [Source:HGNC Symbol;Acc:HGNC:2176]
ENSECAG00000013601	COPS8	COP9 signalosome subunit 8 [Source:HGNC Symbol;Acc:HGNC:24335]
ENSECAG00000024555	COPZ1	coatomer protein complex subunit zeta 1 [Source:HGNC Symbol;Acc:HGNC:2243]
ENSECAG00000017329	CPB2	carboxypeptidase B2 [Source:HGNC Symbol;Acc:HGNC:2300]
ENSECAG00000022438	CTSS	cathepsin S [Source:HGNC Symbol;Acc:HGNC:2545]
ENSECAG00000000543	CYBRD1	cytochrome b reductase 1 [Source:HGNC Symbol;Acc:HGNC:20797]
ENSECAG00000023656	DCAF17	DDB1 and CUL4 associated factor 17 [Source:HGNC Symbol;Acc:HGNC:25784]
ENSECAG00000016097	DCAF7	DDB1 and CUL4 associated factor 7 [Source:HGNC Symbol;Acc:HGNC:30915]
ENSECAG00000020413	DCN	Equus caballus decorin (DCN), mRNA. [Source:RefSeq mRNA;Acc:NM_001081925]
ENSECAG00000018014	DCUN1D3	defective in cullin neddylation 1 domain containing 3 [Source:HGNC Symbol;Acc:HGNC:28734]
ENSECAG00000022088	DEF6	DEF6, guanine nucleotide exchange factor [Source:HGNC Symbol;Acc:HGNC:2760]
ENSECAG00000019230	DGKG	diacylglycerol kinase gamma [Source:HGNC Symbol;Acc:HGNC:2853]
ENSECAG00000011422	DHRS7	dehydrogenase/reductase 7 [Source:HGNC Symbol;Acc:HGNC:21524]
ENSECAG00000002831	DNAH17	dynein axonemal heavy chain 17 [Source:HGNC Symbol;Acc:HGNC:2946]
ENSECAG00000006819	DNAJC11	DnaJ heat shock protein family (Hsp40) member C11 [Source:HGNC Symbol;Acc:HGNC:25570]
ENSECAG00000010813	DNMBP	dynamin binding protein [Source:HGNC Symbol;Acc:HGNC:30373]
ENSECAG00000015340	DNTT	DNA nucleotidylexotransferase [Source:HGNC Symbol;Acc:HGNC:2983]
ENSECAG00000017357	DPP4	dipeptidyl peptidase 4 [Source:HGNC Symbol;Acc:HGNC:3009]
ENSECAG00000025751	ECA-MIR-148B	eca-mir-148b [Source:miRBase;Acc:MI0012724]
ENSECAG00000026605	ECA-MIR-190B	eca-mir-190b [Source:miRBase;Acc:MI0012710]
ENSECAG00000026211	ECA-MIR-196A	eca-mir-196a [Source:miRBase;Acc:MI0012775]
ENSECAG00000014470	EEPD1	endonuclease/exonuclease/phosphatase family domain containing 1 [Source:HGNC Symbol;Acc:HGNC:22223]
ENSECAG00000021478	EIF4A1	eukaryotic translation initiation factor 4A1 [Source:HGNC Symbol;Acc:HGNC:3282]
ENSECAG00000022969	ELOVL4	ELOVL fatty acid elongase 4 [Source:HGNC Symbol;Acc:HGNC:14415]
ENSECAG00000025049	EMC4	ER membrane protein complex subunit 4 [Source:HGNC Symbol;Acc:HGNC:28032]
ENSECAG00000018499	EMC7	ER membrane protein complex subunit 7 [Source:HGNC Symbol;Acc:HGNC:24301]
ENSECAG00000017165	ENSA	endosulfine alpha [Source:HGNC Symbol;Acc:HGNC:3360]
ENSECAG00000016258	ENTPD1	ectonucleoside triphosphate diphosphohydrolase 1 [Source:HGNC Symbol;Acc:HGNC:3363]
ENSECAG00000009543	EPSTI1	epithelial stromal interaction 1 [Source:HGNC Symbol;Acc:HGNC:16465]
ENSECAG00000024908	ERC1	ELKS/RAB6-interacting/CAST family member 1 [Source:HGNC Symbol;Acc:HGNC:17072]
ENSECAG00000008168	EXOC5	exocyst complex component 5 [Source:HGNC Symbol;Acc:HGNC:10696]
ENSECAG00000024210	EXOSC5	exosome component 5 [Source:HGNC Symbol;Acc:HGNC:24662]
ENSECAG00000007395	FAM160A1	family with sequence similarity 160 member A1 [Source:HGNC Symbol;Acc:HGNC:34237]
ENSECAG00000019857	FAM189B	family with sequence similarity 189 member B [Source:HGNC Symbol;Acc:HGNC:1233]
ENSECAG00000022465	FAM19A2	family with sequence similarity 19 member A2, C-C motif chemokine like [Source:HGNC Symbol;Acc:HGNC:21589]
ENSECAG00000005328	FAM19A3	family with sequence similarity 19 member A3, C-C motif chemokine like [Source:HGNC Symbol;Acc:HGNC:21590]
ENSECAG00000008527	FAM3C	family with sequence similarity 3 member C [Source:HGNC Symbol;Acc:HGNC:18664]
ENSECAG00000011790	FAP	fibroblast activation protein alpha [Source:HGNC Symbol;Acc:HGNC:3590]
ENSECAG00000014962	FAXDC2	fatty acid hydroxylase domain containing 2 [Source:HGNC Symbol;Acc:HGNC:1334]
ENSECAG00000022582	FBXW7	F-box and WD repeat domain containing 7 [Source:HGNC Symbol;Acc:HGNC:16712]
ENSECAG00000008712	FBXW8	F-box and WD repeat domain containing 8 [Source:HGNC Symbol;Acc:HGNC:13597]
ENSECAG00000015006	FGFR1	fibroblast growth factor receptor 1 [Source:HGNC Symbol;Acc:HGNC:3688]
ENSECAG00000021537	FNDC7	fibronectin type III domain containing 7 [Source:HGNC Symbol;Acc:HGNC:26668]
ENSECAG00000023867	FOXP2	forkhead box P2 [Source:HGNC Symbol;Acc:HGNC:13875]
ENSECAG00000007051	FXR2	FMR1 autosomal homolog 2 [Source:HGNC Symbol;Acc:HGNC:4024]
ENSECAG00000022463	GABRB3	gamma-aminobutyric acid type A receptor beta3 subunit [Source:HGNC Symbol;Acc:HGNC:4083]
ENSECAG00000018053	GABRG3	gamma-aminobutyric acid type A receptor gamma3 subunit [Source:HGNC Symbol;Acc:HGNC:4088]
ENSECAG00000011615	GALNTL6	polypeptide N-acetylgalactosaminyltransferase-like 6 [Source:HGNC Symbol;Acc:HGNC:33844]
ENSECAG00000022786	GBA	glucosylceramidase beta [Source:HGNC Symbol;Acc:HGNC:4177]
ENSECAG00000007324	GBX2	gastrulation brain homeobox 2 [Source:HGNC Symbol;Acc:HGNC:4186]
ENSECAG00000022290	GCA	grancalcin [Source:HGNC Symbol;Acc:HGNC:15990]
ENSECAG00000005660	GCG	glucagon [Source:HGNC Symbol;Acc:HGNC:4191]
ENSECAG00000020479	GEMIN5	gem nuclear organelle associated protein 5 [Source:HGNC Symbol;Acc:HGNC:20043]
ENSECAG00000009303	GFPT2	glutamine-fructose-6-phosphate transaminase 2 [Source:HGNC Symbol;Acc:HGNC:4242]
ENSECAG00000002537	GJA8	gap junction protein alpha 8 [Source:HGNC Symbol;Acc:HGNC:4281]
ENSECAG00000020587	GM2A	Equus caballus GM2 ganglioside activator (GM2A), mRNA. [Source:RefSeq mRNA;Acc:NM_001081912]
ENSECAG00000011647	GMIP	GEM interacting protein [Source:HGNC Symbol;Acc:HGNC:24852]
ENSECAG00000012185	GNG4	G protein subunit gamma 4 [Source:HGNC Symbol;Acc:HGNC:4407]
ENSECAG00000023318	GNS	glucosamine (N-acetyl)-6-sulfatase [Source:HGNC Symbol;Acc:HGNC:4422]
ENSECAG00000000949	GPR84	G protein-coupled receptor 84 [Source:HGNC Symbol;Acc:HGNC:4535]
ENSECAG00000021446	GRID1	glutamate ionotropic receptor delta type subunit 1 [Source:HGNC Symbol;Acc:HGNC:4575]
ENSECAG00000022031	GRID2	glutamate ionotropic receptor delta type subunit 2 [Source:HGNC Symbol;Acc:HGNC:4576]
ENSECAG00000016171	GRM7	glutamate metabotropic receptor 7 [Source:HGNC Symbol;Acc:HGNC:4599]
ENSECAG00000014136	GTDC1	glycosyltransferase like domain containing 1 [Source:HGNC Symbol;Acc:HGNC:20887]
ENSECAG00000015725	HADHA	hydroxyacyl-CoA dehydrogenase/3-ketoacyl-CoA thiolase/enoyl-CoA hydratase (trifunctional protein), alpha subunit [Source:HGNC Symbol;Acc:HGNC:4801]
ENSECAG00000007882	HADHB	hydroxyacyl-CoA dehydrogenase/3-ketoacyl-CoA thiolase/enoyl-CoA hydratase (trifunctional protein), beta subunit [Source:HGNC Symbol;Acc:HGNC:4803]
ENSECAG00000019972	HCN3	hyperpolarization activated cyclic nucleotide gated potassium channel 3 [Source:HGNC Symbol;Acc:HGNC:19183]
ENSECAG00000018816	HDAC9	histone deacetylase 9 [Source:HGNC Symbol;Acc:HGNC:14065]
ENSECAG00000005335	HDHD3	haloacid dehalogenase like hydrolase domain containing 3 [Source:HGNC Symbol;Acc:HGNC:28171]
ENSECAG00000010537	HECW1	HECT, C2 and WW domain containing E3 ubiquitin protein ligase 1 [Source:HGNC Symbol;Acc:HGNC:22195]
ENSECAG00000020304	HIPK3	homeodomain interacting protein kinase 3 [Source:HGNC Symbol;Acc:HGNC:4915]
ENSECAG00000008676	HNRNPA1	heterogeneous nuclear ribonucleoprotein A1 [Source:RefSeq peptide;Acc:NP_001229438]
ENSECAG00000024149	HNRNPUL1	heterogeneous nuclear ribonucleoprotein U like 1 [Source:HGNC Symbol;Acc:HGNC:17011]
ENSECAG00000020298	HNRNPUL2-BSCL2	HNRNPUL2-BSCL2 readthrough (NMD candidate) [Source:HGNC Symbol;Acc:HGNC:49189]
ENSECAG00000013619	HOXB13	homeobox B13 [Source:HGNC Symbol;Acc:HGNC:5112]
ENSECAG00000012850	HOXB6	homeobox B6 [Source:HGNC Symbol;Acc:HGNC:5117]
ENSECAG00000013561	HOXB7	homeobox B7 [Source:HGNC Symbol;Acc:HGNC:5118]
ENSECAG00000005730	HPGDS	hematopoietic prostaglandin D synthase [Source:HGNC Symbol;Acc:HGNC:17890]
ENSECAG00000020813	HSPA4	heat shock protein family A (Hsp70) member 4 [Source:HGNC Symbol;Acc:HGNC:5237]
ENSECAG00000007881	IFIH1	interferon induced with helicase C domain 1 [Source:HGNC Symbol;Acc:HGNC:18873]
ENSECAG00000019750	IL6ST	interleukin 6 signal transducer (gp130, oncostatin M receptor) precursor [Source:RefSeq peptide;Acc:NP_001288101]
ENSECAG00000017064	INPPL1	inositol polyphosphate phosphatase like 1 [Source:HGNC Symbol;Acc:HGNC:6080]
ENSECAG00000017300	INTS5	integrator complex subunit 5 [Source:HGNC Symbol;Acc:HGNC:29352]
ENSECAG00000017794	IRF1	interferon regulatory factor 1 [Source:HGNC Symbol;Acc:HGNC:6116]
ENSECAG00000005837	IRGC	immunity related GTPase cinema [Source:HGNC Symbol;Acc:HGNC:28835]
ENSECAG00000024979	ITGA5	integrin subunit alpha 5 [Source:HGNC Symbol;Acc:HGNC:6141]
ENSECAG00000020933	ITPR1	inositol 1,4,5-trisphosphate receptor type 1 [Source:HGNC Symbol;Acc:HGNC:6180]
ENSECAG00000016817	JAZF1	JAZF zinc finger 1 [Source:HGNC Symbol;Acc:HGNC:28917]
ENSECAG00000023450	KATNBL1	katanin regulatory subunit B1 like 1 [Source:HGNC Symbol;Acc:HGNC:26199]
ENSECAG00000010280	KCNC2	potassium voltage-gated channel subfamily C member 2 [Source:HGNC Symbol;Acc:HGNC:6234]
ENSECAG00000021772	KCNH6	potassium voltage-gated channel subfamily H member 6 [Source:HGNC Symbol;Acc:HGNC:18862]
ENSECAG00000023359	KCTD5	potassium channel tetramerization domain containing 5 [Source:HGNC Symbol;Acc:HGNC:21423]
ENSECAG00000021281	KDM5A	lysine demethylase 5A [Source:HGNC Symbol;Acc:HGNC:9886]
ENSECAG00000020301	KIAA1324	KIAA1324 [Source:HGNC Symbol;Acc:HGNC:29618]
ENSECAG00000017454	KIAA1755	KIAA1755 [Source:HGNC Symbol;Acc:HGNC:29372]
ENSECAG00000014953	KIF15	kinesin family member 15 [Source:HGNC Symbol;Acc:HGNC:17273]
ENSECAG00000019810	KIF2A	kinesin family member 2A [Source:HGNC Symbol;Acc:HGNC:6318]
ENSECAG00000018938	KLHL1	kelch like family member 1 [Source:HGNC Symbol;Acc:HGNC:6352]
ENSECAG00000010574	KLHL7	kelch like family member 7 [Source:HGNC Symbol;Acc:HGNC:15646]
ENSECAG00000023758	LETM2	leucine zipper and EF-hand containing transmembrane protein 2 [Source:HGNC Symbol;Acc:HGNC:14648]
ENSECAG00000009148	LPAR2	lysophosphatidic acid receptor 2 [Source:HGNC Symbol;Acc:HGNC:3168]
ENSECAG00000014723	LPP	LIM domain containing preferred translocation partner in lipoma [Source:HGNC Symbol;Acc:HGNC:6679]
ENSECAG00000024060	LRFN5	leucine rich repeat and fibronectin type III domain containing 5 [Source:HGNC Symbol;Acc:HGNC:20360]
ENSECAG00000018698	LRIG2	leucine rich repeats and immunoglobulin like domains 2 [Source:HGNC Symbol;Acc:HGNC:20889]
ENSECAG00000005381	LRRN4CL	LRRN4 C-terminal like [Source:HGNC Symbol;Acc:HGNC:33724]
ENSECAG00000022056	LRTOMT	leucine rich transmembrane and O-methyltransferase domain containing [Source:HGNC Symbol;Acc:HGNC:25033]
ENSECAG00000014321	LYPD6	LY6/PLAUR domain containing 6 [Source:HGNC Symbol;Acc:HGNC:28751]
ENSECAG00000011341	MANBAL	mannosidase beta like [Source:HGNC Symbol;Acc:HGNC:15799]
ENSECAG00000021489	MAPK9	mitogen-activated protein kinase 9 [Source:HGNC Symbol;Acc:HGNC:6886]
ENSECAG00000017672	MAST4	microtubule associated serine/threonine kinase family member 4 [Source:HGNC Symbol;Acc:HGNC:19037]
ENSECAG00000004646	MBD3L1	methyl-CpG binding domain protein 3 like 1 [Source:HGNC Symbol;Acc:HGNC:15774]
ENSECAG00000023118	MCC	mutated in colorectal cancers [Source:HGNC Symbol;Acc:HGNC:6935]
ENSECAG00000018823	MCL1	BCL2 family apoptosis regulator [Source:HGNC Symbol;Acc:HGNC:6943]
ENSECAG00000007565	MDGA2	MAM domain containing glycosylphosphatidylinositol anchor 2 [Source:HGNC Symbol;Acc:HGNC:19835]
ENSECAG00000010385	MET	Hepatocyte growth factor receptor [Source:UniProtKB/Swiss-Prot;Acc:Q2QLA9]
ENSECAG00000021599	METAP1D	methionyl aminopeptidase type 1D, mitochondrial [Source:HGNC Symbol;Acc:HGNC:32583]
ENSECAG00000017322	METTL12	methyltransferase like 12 [Source:HGNC Symbol;Acc:HGNC:33113]
ENSECAG00000021727	MEX3C	mex-3 RNA binding family member C [Source:HGNC Symbol;Acc:HGNC:28040]
ENSECAG00000012082	MLLT6	MLLT6, PHD finger domain containing [Source:HGNC Symbol;Acc:HGNC:7138]
ENSECAG00000023733	MMP1	Equus caballus matrix metallopeptidase 1 (interstitial collagenase) (MMP1), mRNA. [Source:RefSeq mRNA;Acc:NM_001081847]
ENSECAG00000000750	MMP3	Equus caballus matrix metallopeptidase 3 (stromelysin 1, progelatinase) (MMP3), mRNA. [Source:RefSeq mRNA;Acc:NM_001082495]
ENSECAG00000011530	MOV10	Mov10 RISC complex RNA helicase [Source:HGNC Symbol;Acc:HGNC:7200]
ENSECAG00000005437	MPDU1	mannose-P-dolichol utilization defect 1 [Source:HGNC Symbol;Acc:HGNC:7207]
ENSECAG00000018172	MRPL22	mitochondrial ribosomal protein L22 [Source:HGNC Symbol;Acc:HGNC:14480]
ENSECAG00000007495	MTX1	metaxin 1 [Source:HGNC Symbol;Acc:HGNC:7504]
ENSECAG00000010018	MUC20	mucin 20, cell surface associated [Source:HGNC Symbol;Acc:HGNC:23282]
ENSECAG00000000293	MYO3B	myosin IIIB [Source:HGNC Symbol;Acc:HGNC:15576]
ENSECAG00000025166	MYOCD	myocardin [Source:HGNC Symbol;Acc:HGNC:16067]
ENSECAG00000002652	NAT1	N-acetyltransferase 1 [Source:HGNC Symbol;Acc:HGNC:7645]
ENSECAG00000010346	NCAM2	neural cell adhesion molecule 2 [Source:HGNC Symbol;Acc:HGNC:7657]
ENSECAG00000008634	NCAPH	non-SMC condensin I complex subunit H [Source:HGNC Symbol;Acc:HGNC:1112]
ENSECAG00000015897	NDUFA3	NADH:ubiquinone oxidoreductase subunit A3 [Source:HGNC Symbol;Acc:HGNC:7686]
ENSECAG00000015688	NEK11	NIMA related kinase 11 [Source:HGNC Symbol;Acc:HGNC:18593]
ENSECAG00000024835	NELL1	neural EGFL like 1 [Source:HGNC Symbol;Acc:HGNC:7750]
ENSECAG00000025101	NELL2	neural EGFL like 2 [Source:HGNC Symbol;Acc:HGNC:7751]
ENSECAG00000024536	NFE2	nuclear factor, erythroid 2 [Source:HGNC Symbol;Acc:HGNC:7780]
ENSECAG00000022513	NPAS1	neuronal PAS domain protein 1 [Source:HGNC Symbol;Acc:HGNC:7894]
ENSECAG00000021651	NPC1	NPC intracellular cholesterol transporter 1 [Source:HGNC Symbol;Acc:HGNC:7897]
ENSECAG00000023982	NPC1L1	NPC1 like intracellular cholesterol transporter 1 [Source:HGNC Symbol;Acc:HGNC:7898]
ENSECAG00000003978	NPY2R	Equus caballus neuropeptide Y receptor Y2 (NPY2R), mRNA. [Source:RefSeq mRNA;Acc:NM_001257129]
ENSECAG00000016605	NR3C2	nuclear receptor subfamily 3 group C member 2 [Source:HGNC Symbol;Acc:HGNC:7979]
ENSECAG00000009221	NSUN6	NOP2/Sun RNA methyltransferase family member 6 [Source:HGNC Symbol;Acc:HGNC:23529]
ENSECAG00000016691	NTNG1	netrin G1 [Source:HGNC Symbol;Acc:HGNC:23319]
ENSECAG00000002145	NUAK1	NUAK family kinase 1 [Source:HGNC Symbol;Acc:HGNC:14311]
ENSECAG00000022535	NUDCD3	NudC domain containing 3 [Source:HGNC Symbol;Acc:HGNC:22208]
ENSECAG00000009163	NUF2	Equus caballus NUF2, NDC80 kinetochore complex component (NUF2), mRNA. [Source:RefSeq mRNA;Acc:NM_001309320]
ENSECAG00000002401	NUP210L	nucleoporin 210 like [Source:HGNC Symbol;Acc:HGNC:29915]
ENSECAG00000019832	NUPL2	nucleoporin like 2 [Source:HGNC Symbol;Acc:HGNC:17010]
ENSECAG00000014873	OAT	ornithine aminotransferase [Source:HGNC Symbol;Acc:HGNC:8091]
ENSECAG00000009637	OCA2	OCA2 melanosomal transmembrane protein [Source:HGNC Symbol;Acc:HGNC:8101]
ENSECAG00000009118	OCLN	occludin [Source:HGNC Symbol;Acc:HGNC:8104]
ENSECAG00000016353	OLA1	Obg like ATPase 1 [Source:HGNC Symbol;Acc:HGNC:28833]
ENSECAG00000015305	OPALIN	oligodendrocytic myelin paranodal and inner loop protein [Source:HGNC Symbol;Acc:HGNC:20707]
ENSECAG00000020840	OSBPL11	oxysterol binding protein like 11 [Source:HGNC Symbol;Acc:HGNC:16397]
ENSECAG00000019438	OSMR	oncostatin M receptor [Source:HGNC Symbol;Acc:HGNC:8507]
ENSECAG00000017840	PAK1	p21 (RAC1) activated kinase 1 [Source:HGNC Symbol;Acc:HGNC:8590]
ENSECAG00000008768	PARD3B	par-3 family cell polarity regulator beta [Source:HGNC Symbol;Acc:HGNC:14446]
ENSECAG00000021914	PDE1C	phosphodiesterase 1C [Source:HGNC Symbol;Acc:HGNC:8776]
ENSECAG00000022891	PDE4DIP	phosphodiesterase 4D interacting protein [Source:HGNC Symbol;Acc:HGNC:15580]
ENSECAG00000000626	PDPK1	3-phosphoinositide dependent protein kinase 1 [Source:HGNC Symbol;Acc:HGNC:8816]
ENSECAG00000023468	PDZD8	PDZ domain containing 8 [Source:HGNC Symbol;Acc:HGNC:26974]
ENSECAG00000011351	PDZK1	PDZ domain containing 1 [Source:HGNC Symbol;Acc:HGNC:8821]
ENSECAG00000014864	PDZRN3	PDZ domain containing ring finger 3 [Source:HGNC Symbol;Acc:HGNC:17704]
ENSECAG00000012139	PEX14	peroxisomal biogenesis factor 14 [Source:HGNC Symbol;Acc:HGNC:8856]
ENSECAG00000020213	PGS1	phosphatidylglycerophosphate synthase 1 [Source:HGNC Symbol;Acc:HGNC:30029]
ENSECAG00000007706	PHACTR3	phosphatase and actin regulator 3 [Source:HGNC Symbol;Acc:HGNC:15833]
ENSECAG00000014972	PHF11	PHD finger protein 11 [Source:HGNC Symbol;Acc:HGNC:17024]
ENSECAG00000009830	PHF13	PHD finger protein 13 [Source:HGNC Symbol;Acc:HGNC:22983]
ENSECAG00000016514	PHOX2A	paired like homeobox 2a [Source:HGNC Symbol;Acc:HGNC:691]
ENSECAG00000023736	PIFO	primary cilia formation [Source:HGNC Symbol;Acc:HGNC:27009]
ENSECAG00000013836	PKLR	pyruvate kinase, liver and RBC [Source:HGNC Symbol;Acc:HGNC:9020]
ENSECAG00000018771	PKNOX2	PBX/knotted 1 homeobox 2 [Source:HGNC Symbol;Acc:HGNC:16714]
ENSECAG00000022127	PLAUR	urokinase plasminogen activator surface receptor precursor [Source:RefSeq peptide;Acc:NP_001157353]
ENSECAG00000008227	PPARD	peroxisome proliferator-activated receptor delta [Source:RefSeq peptide;Acc:NP_001295868]
ENSECAG00000016632	PPIP5K2	diphosphoinositol pentakisphosphate kinase 2 [Source:HGNC Symbol;Acc:HGNC:29035]
ENSECAG00000007948	PPM1J	protein phosphatase, Mg2+/Mn2+ dependent 1J [Source:HGNC Symbol;Acc:HGNC:20785]
ENSECAG00000015961	PPP1R9A	protein phosphatase 1 regulatory subunit 9A [Source:HGNC Symbol;Acc:HGNC:14946]
ENSECAG00000013951	PPP2R2C	protein phosphatase 2 regulatory subunit Bgamma [Source:HGNC Symbol;Acc:HGNC:9306]
ENSECAG00000011499	PRDM10	PR/SET domain 10 [Source:HGNC Symbol;Acc:HGNC:13995]
ENSECAG00000021124	PRMT3	protein arginine methyltransferase 3 [Source:HGNC Symbol;Acc:HGNC:30163]
ENSECAG00000020667	PRPF31	pre-mRNA processing factor 31 [Source:HGNC Symbol;Acc:HGNC:15446]
ENSECAG00000001892	PRPF38B	pre-mRNA processing factor 38B [Source:HGNC Symbol;Acc:HGNC:25512]
ENSECAG00000007072	PRPF4	pre-mRNA processing factor 4 [Source:HGNC Symbol;Acc:HGNC:17349]
ENSECAG00000019826	PRSS27	protease, serine 27 [Source:HGNC Symbol;Acc:HGNC:15475]
ENSECAG00000021420	PSORS1C2	psoriasis susceptibility 1 candidate 2 [Source:HGNC Symbol;Acc:HGNC:17199]
ENSECAG00000016313	PTPN4	protein tyrosine phosphatase, non-receptor type 4 [Source:HGNC Symbol;Acc:HGNC:9656]
ENSECAG00000011842	PTPN5	protein tyrosine phosphatase, non-receptor type 5 [Source:HGNC Symbol;Acc:HGNC:9657]
ENSECAG00000007192	PTPRC	protein tyrosine phosphatase, receptor type, C precursor [Source:RefSeq peptide;Acc:NP_001296091]
ENSECAG00000022845	PTPRM	protein tyrosine phosphatase, receptor type M [Source:HGNC Symbol;Acc:HGNC:9675]
ENSECAG00000017109	QSOX1	quiescin sulfhydryl oxidase 1 [Source:HGNC Symbol;Acc:HGNC:9756]
ENSECAG00000006983	RAPGEF2	Rap guanine nucleotide exchange factor 2 [Source:HGNC Symbol;Acc:HGNC:16854]
ENSECAG00000017755	RAPGEF4	Rap guanine nucleotide exchange factor 4 [Source:HGNC Symbol;Acc:HGNC:16626]
ENSECAG00000020438	RASGEF1B	RasGEF domain family member 1B [Source:HGNC Symbol;Acc:HGNC:24881]
ENSECAG00000023140	RASSF3	Ras association domain family member 3 [Source:HGNC Symbol;Acc:HGNC:14271]
ENSECAG00000014547	RBM26	RNA binding motif protein 26 [Source:HGNC Symbol;Acc:HGNC:20327]
ENSECAG00000019894	RBMS1	RNA binding motif single stranded interacting protein 1 [Source:HGNC Symbol;Acc:HGNC:9907]
ENSECAG00000021791	RCBTB1	RCC1 and BTB domain containing protein 1 [Source:HGNC Symbol;Acc:HGNC:18243]
ENSECAG00000010174	RHOA	ras homolog family member A [Source:RefSeq peptide;Acc:NP_001295875]
ENSECAG00000000308	RICTOR	RPTOR independent companion of MTOR complex 2 [Source:HGNC Symbol;Acc:HGNC:28611]
ENSECAG00000009028	RIOK3	RIO kinase 3 [Source:HGNC Symbol;Acc:HGNC:11451]
ENSECAG00000015385	RNF150	ring finger protein 150 [Source:HGNC Symbol;Acc:HGNC:23138]
ENSECAG00000005307	RNF183	ring finger protein 183 [Source:HGNC Symbol;Acc:HGNC:28721]
ENSECAG00000018523	RNMT	RNA guanine-7 methyltransferase [Source:HGNC Symbol;Acc:HGNC:10075]
ENSECAG00000021002	ROCK1	Equus caballus Rho-associated, coiled-coil containing protein kinase 1 (ROCK1), mRNA. [Source:RefSeq mRNA;Acc:NM_001163985]
ENSECAG00000024312	RORB	RAR related orphan receptor B [Source:HGNC Symbol;Acc:HGNC:10259]
ENSECAG00000007686	RP1	RP1, axonemal microtubule associated [Source:HGNC Symbol;Acc:HGNC:10263]
ENSECAG00000018381	RPN2	ribophorin II [Source:HGNC Symbol;Acc:HGNC:10382]
ENSECAG00000017757	RPTOR	regulatory associated protein of MTOR complex 1 [Source:HGNC Symbol;Acc:HGNC:30287]
ENSECAG00000010420	RUBCN	RUN and cysteine rich domain containing beclin 1 interacting protein [Source:HGNC Symbol;Acc:HGNC:28991]
ENSECAG00000027060	SCARNA2	Small Cajal body-specific RNA 2 [Source:RFAM;Acc:RF01268]
ENSECAG00000022594	SCEL	sciellin [Source:HGNC Symbol;Acc:HGNC:10573]
ENSECAG00000007183	SEMA3E	semaphorin 3E [Source:HGNC Symbol;Acc:HGNC:10727]
ENSECAG00000021001	SENP6	SUMO1/sentrin specific peptidase 6 [Source:HGNC Symbol;Acc:HGNC:20944]
ENSECAG00000020357	SETDB2	SET domain bifurcated 2 [Source:HGNC Symbol;Acc:HGNC:20263]
ENSECAG00000015103	SFTA2	surfactant associated 2 [Source:HGNC Symbol;Acc:HGNC:18386]
ENSECAG00000025068	SLC12A6	solute carrier family 12 member 6 [Source:HGNC Symbol;Acc:HGNC:10914]
ENSECAG00000021627	SLC16A1	Equus caballus solute carrier family 16, member 1 (monocarboxylic acid transporter 1) (SLC16A1), mRNA. [Source:RefSeq mRNA;Acc:NM_001081791]
ENSECAG00000010935	SLC1A1	solute carrier family 1 member 1 [Source:HGNC Symbol;Acc:HGNC:10939]
ENSECAG00000024253	SLC22A4	solute carrier family 22 member 4 [Source:HGNC Symbol;Acc:HGNC:10968]
ENSECAG00000021721	SLC22A5	solute carrier family 22 member 5 [Source:HGNC Symbol;Acc:HGNC:10969]
ENSECAG00000016862	SLC25A33	solute carrier family 25 member 33 [Source:HGNC Symbol;Acc:HGNC:29681]
ENSECAG00000019587	SLC31A1	solute carrier family 31 member 1 [Source:HGNC Symbol;Acc:HGNC:11016]
ENSECAG00000014328	SLC45A1	solute carrier family 45 member 1 [Source:HGNC Symbol;Acc:HGNC:17939]
ENSECAG00000022340	SLC6A5	solute carrier family 6 member 5 [Source:HGNC Symbol;Acc:HGNC:11051]
ENSECAG00000011562	SMARCAD1	SWI/SNF-related, matrix-associated actin-dependent regulator of chromatin, subfamily a, containing DEAD/H box 1 [Source:HGNC Symbol;Acc:HGNC:18398]
ENSECAG00000007334	SMG9	SMG9, nonsense mediated mRNA decay factor [Source:HGNC Symbol;Acc:HGNC:25763]
ENSECAG00000026130	SNORA48	Small nucleolar RNA SNORA48 [Source:RFAM;Acc:RF00554]
ENSECAG00000027297	SNORA48	Small nucleolar RNA SNORA48 [Source:RFAM;Acc:RF00554]
ENSECAG00000025442	SNORA57	Small nucleolar RNA SNORA57 [Source:RFAM;Acc:RF00191]
ENSECAG00000025567	SNORA67	Small nucleolar RNA SNORA67 [Source:RFAM;Acc:RF00272]
ENSECAG00000027628	SNORD10	Small nucleolar RNA SNORD10 [Source:RFAM;Acc:RF01290]
ENSECAG00000000087	SNTG1	syntrophin gamma 1 [Source:HGNC Symbol;Acc:HGNC:13740]
ENSECAG00000001249	SOCS3	suppressor of cytokine signaling 3 [Source:HGNC Symbol;Acc:HGNC:19391]
ENSECAG00000007026	SOX15	SRY-box 15 [Source:HGNC Symbol;Acc:HGNC:11196]
ENSECAG00000026872	SPATA19	spermatogenesis associated 19 [Source:HGNC Symbol;Acc:HGNC:30614]
ENSECAG00000021902	SPATA6L	spermatogenesis associated 6 like [Source:HGNC Symbol;Acc:HGNC:25472]
ENSECAG00000014219	SRCIN1	SRC kinase signaling inhibitor 1 [Source:HGNC Symbol;Acc:HGNC:29506]
ENSECAG00000024330	SRD5A2	steroid 5 alpha-reductase 2 [Source:HGNC Symbol;Acc:HGNC:11285]
ENSECAG00000011462	SRGAP1	SLIT-ROBO Rho GTPase activating protein 1 [Source:HGNC Symbol;Acc:HGNC:17382]
ENSECAG00000004716	SSTR1	Equus caballus somatostatin receptor 1 (SSTR1), mRNA. [Source:RefSeq mRNA;Acc:NM_001257099]
ENSECAG00000019081	ST7L	suppression of tumorigenicity 7 like [Source:HGNC Symbol;Acc:HGNC:18441]
ENSECAG00000021165	STAC	SH3 and cysteine rich domain [Source:HGNC Symbol;Acc:HGNC:11353]
ENSECAG00000014475	STK39	serine/threonine kinase 39 [Source:HGNC Symbol;Acc:HGNC:17717]
ENSECAG00000014598	TACO1	translational activator of cytochrome c oxidase I [Source:HGNC Symbol;Acc:HGNC:24316]
ENSECAG00000014630	TBATA	thymus, brain and testes associated [Source:HGNC Symbol;Acc:HGNC:23511]
ENSECAG00000024798	TBC1D30	TBC1 domain family member 30 [Source:HGNC Symbol;Acc:HGNC:29164]
ENSECAG00000020820	TBK1	TANK binding kinase 1 [Source:HGNC Symbol;Acc:HGNC:11584]
ENSECAG00000023325	TBX15	T-box 15 [Source:HGNC Symbol;Acc:HGNC:11594]
ENSECAG00000011177	TESC	tescalcin [Source:HGNC Symbol;Acc:HGNC:26065]
ENSECAG00000018273	TFPT	TCF3 fusion partner [Source:HGNC Symbol;Acc:HGNC:13630]
ENSECAG00000011671	TGFB1	Equus caballus transforming growth factor, beta 1 (TGFB1), mRNA. [Source:RefSeq mRNA;Acc:NM_001081849]
ENSECAG00000006290	TGM2	transglutaminase 2 [Source:HGNC Symbol;Acc:HGNC:11778]
ENSECAG00000009778	THAP3	THAP domain containing 3 [Source:HGNC Symbol;Acc:HGNC:20855]
ENSECAG00000020127	THEM4	thioesterase superfamily member 4 [Source:HGNC Symbol;Acc:HGNC:17947]
ENSECAG00000020807	THEM5	thioesterase superfamily member 5 [Source:HGNC Symbol;Acc:HGNC:26755]
ENSECAG00000000984	THEMIS	thymocyte selection associated [Source:HGNC Symbol;Acc:HGNC:21569]
ENSECAG00000007595	THSD7B	thrombospondin type 1 domain containing 7B [Source:HGNC Symbol;Acc:HGNC:29348]
ENSECAG00000004807	TLE3	transducin like enhancer of split 3 [Source:HGNC Symbol;Acc:HGNC:11839]
ENSECAG00000014145	TLL2	tolloid like 2 [Source:HGNC Symbol;Acc:HGNC:11844]
ENSECAG00000004218	TMEM167B	transmembrane protein 167B [Source:HGNC Symbol;Acc:HGNC:30187]
ENSECAG00000015956	TMEM196	transmembrane protein 196 [Source:HGNC Symbol;Acc:HGNC:22431]
ENSECAG00000011358	TMEM86A	transmembrane protein 86A [Source:HGNC Symbol;Acc:HGNC:26890]
ENSECAG00000020171	TNFSF12-TNFSF13	TNFSF12-TNFSF13 readthrough [Source:HGNC Symbol;Acc:HGNC:33537]
ENSECAG00000010942	TPM3	tropomyosin 3 [Source:HGNC Symbol;Acc:HGNC:12012]
ENSECAG00000021249	TRIM33	tripartite motif containing 33 [Source:HGNC Symbol;Acc:HGNC:16290]
ENSECAG00000019952	TRIO	trio Rho guanine nucleotide exchange factor [Source:HGNC Symbol;Acc:HGNC:12303]
ENSECAG00000017952	TSNARE1	t-SNARE domain containing 1 [Source:HGNC Symbol;Acc:HGNC:26437]
ENSECAG00000010966	TSPAN2	tetraspanin 2 [Source:HGNC Symbol;Acc:HGNC:20659]
ENSECAG00000024034	TTBK2	tau tubulin kinase 2 [Source:HGNC Symbol;Acc:HGNC:19141]
ENSECAG00000011836	TTC27	tetratricopeptide repeat domain 27 [Source:HGNC Symbol;Acc:HGNC:25986]
ENSECAG00000021356	TTC9C	tetratricopeptide repeat domain 9C [Source:HGNC Symbol;Acc:HGNC:28432]
ENSECAG00000014563	TWISTNB	TWIST neighbor [Source:HGNC Symbol;Acc:HGNC:18027]
ENSECAG00000026053	U6	U6 spliceosomal RNA [Source:RFAM;Acc:RF00026]
ENSECAG00000027537	U6	U6 spliceosomal RNA [Source:RFAM;Acc:RF00026]
ENSECAG00000027659	U6	U6 spliceosomal RNA [Source:RFAM;Acc:RF00026]
ENSECAG00000017404	UBXN1	UBX domain protein 1 [Source:HGNC Symbol;Acc:HGNC:18402]
ENSECAG00000017332	UQCC3	ubiquinol-cytochrome c reductase complex assembly factor 3 [Source:HGNC Symbol;Acc:HGNC:34399]
ENSECAG00000012753	USH2A	usherin [Source:HGNC Symbol;Acc:HGNC:12601]
ENSECAG00000022272	USP34	ubiquitin specific peptidase 34 [Source:HGNC Symbol;Acc:HGNC:20066]
ENSECAG00000023818	UVRAG	UV radiation resistance associated [Source:HGNC Symbol;Acc:HGNC:12640]
ENSECAG00000018202	VARS2	valyl-tRNA synthetase 2, mitochondrial [Source:HGNC Symbol;Acc:HGNC:21642]
ENSECAG00000022811	VPS50	VPS50, EARP/GARPII complex subunit [Source:HGNC Symbol;Acc:HGNC:25956]
ENSECAG00000021408	VRK2	vaccinia related kinase 2 [Source:HGNC Symbol;Acc:HGNC:12719]
ENSECAG00000021622	WARS2	tryptophanyl tRNA synthetase 2, mitochondrial [Source:HGNC Symbol;Acc:HGNC:12730]
ENSECAG00000007852	WDR31	WD repeat domain 31 [Source:HGNC Symbol;Acc:HGNC:21421]
ENSECAG00000017001	WDR36	WD repeat domain 36 [Source:HGNC Symbol;Acc:HGNC:30696]
ENSECAG00000013126	WFS1	wolframin ER transmembrane glycoprotein [Source:HGNC Symbol;Acc:HGNC:12762]
ENSECAG00000022188	WNT11	Wnt family member 11 [Source:HGNC Symbol;Acc:HGNC:12776]
ENSECAG00000004705	WNT2B	Wnt family member 2B [Source:HGNC Symbol;Acc:HGNC:12781]
ENSECAG00000002596	XIRP2	xin actin binding repeat containing 2 [Source:HGNC Symbol;Acc:HGNC:14303]
ENSECAG00000010788	ZBTB48	zinc finger and BTB domain containing 48 [Source:HGNC Symbol;Acc:HGNC:4930]
ENSECAG00000022843	ZC3H13	zinc finger CCCH-type containing 13 [Source:HGNC Symbol;Acc:HGNC:20368]
ENSECAG00000024342	ZC3H4	zinc finger CCCH-type containing 4 [Source:HGNC Symbol;Acc:HGNC:17808]
ENSECAG00000026852	ZCCHC10	zinc finger CCHC-type containing 10 [Source:HGNC Symbol;Acc:HGNC:25954]
ENSECAG00000024939	ZNF385A	zinc finger protein 385A [Source:HGNC Symbol;Acc:HGNC:17521]
ENSECAG00000014843	ZNF76	zinc finger protein 76 [Source:HGNC Symbol;Acc:HGNC:13149]

## Sheet: Table S4
Table S4: Overrepresented GO categories among genes showing high Fst values in DBP
Term ID	Description	P-Value	Gene Number
GO:0072337	modified amino acid transport	0.05	5
HP:0004691	2-3 toe syndactyly	0.0117	4
HP:0007703	Abnormality of retinal pigmentation	0.0392	14
HP:0000580	Pigmentary retinopathy	0.0211	11
HP:0002073	Progressive cerebellar ataxia	0.0128	3
HP:0003829	Incomplete penetrance	0.0402	6
HP:0010968	Abnormality of liposaccharide metabolism	0.0442	2
HP:0010969	Abnormality of glycolipid metabolism	0.0442	2
HP:0004343	Abnormality of glycosphingolipid metabolism	0.0442	2
HP:0030082	Abnormal drinking behavior	0.0271	4
HP:0001959	Polydipsia	0.0271	4
HP:0011442	Abnormality of central motor function	0.0124	40
HP:0000706	Unerupted tooth	0.0245	2
HP:0003324	Generalized muscle weakness	0.0402	5
HP:0000597	Ophthalmoparesis	0.0413	10
HP:0000602	Ophthalmoplegia	0.0197	10
HP:0011611	Interrupted aortic arch	0.0166	2
HP:0001500	Broad finger	0.0402	5
HP:0009768	Broad phalanges of the hand	0.0324	5
HP:0100018	Nuclear cataract	0.0337	2
HP:0004963	Calcification of the aorta	0.0337	2
HP:0005146	Cardiac valve calcification	0.0166	2
HP:0004380	Aortic valve calcification	0.0101	2
HP:0004382	Mitral valve calcification	0.0166	2
HP:0011014	Abnormal glucose homeostasis	0.05	17
HP:0001837	Broad toe	0.0438	4
HP:0010055	Broad hallux	0.0244	4
HP:0000745	Diminished motivation	0.0467	3
HP:0000741	Apathy	0.0411	3
HP:0000708	Behavioral abnormality	0.0422	30
HP:0100753	Schizophrenia	0.00391	5
HP:0001789	Hydrops fetalis	0.0244	4
HP:0008527	Congenital sensorineural hearing impairment	0.0195	4
HP:0006713	Aplasia/Hypoplasia of the scapulae	0.0411	3
HP:0000882	Hypoplastic scapulae	0.0411	3
HP:0000662	Nyctalopia	0.0462	9
HP:0011951	Aspiration pneumonia	0.0245	2
HP:0002410	Aqueductal stenosis	0.00452	3

## Sheet: Table S5
Table S5: Positively selected genes identified by top 1% highest log2 (θπ·DBP/θπ·THB)
Ensemble ID	Gene Name	Description
ENSECAG00000025802	7SK	7SK RNA [Source:RFAM;Acc:RF00100]
ENSECAG00000026383	7SK	7SK RNA [Source:RFAM;Acc:RF00100]
ENSECAG00000024907	ABCF1	ATP binding cassette subfamily F member 1 [Source:HGNC Symbol;Acc:HGNC:70]
ENSECAG00000002199	ABHD4	abhydrolase domain containing 4 [Source:HGNC Symbol;Acc:HGNC:20154]
ENSECAG00000014463	ABO	ABO, alpha 1-3-N-acetylgalactosaminyltransferase and alpha 1-3-galactosyltransferase [Source:HGNC Symbol;Acc:HGNC:79]
ENSECAG00000026842	ACER3	alkaline ceramidase 3 [Source:HGNC Symbol;Acc:HGNC:16066]
ENSECAG00000014577	ADAM28	ADAM metallopeptidase domain 28 [Source:HGNC Symbol;Acc:HGNC:206]
ENSECAG00000023769	ADAM32	ADAM metallopeptidase domain 32 [Source:HGNC Symbol;Acc:HGNC:15479]
ENSECAG00000006442	ADAM9	ADAM metallopeptidase domain 9 [Source:HGNC Symbol;Acc:HGNC:216]
ENSECAG00000022202	ADGRD1	adhesion G protein-coupled receptor D1 [Source:HGNC Symbol;Acc:HGNC:19893]
ENSECAG00000024824	ADGRL2	adhesion G protein-coupled receptor L2 [Source:HGNC Symbol;Acc:HGNC:18582]
ENSECAG00000018863	ADGRL3	adhesion G protein-coupled receptor L3 [Source:HGNC Symbol;Acc:HGNC:20974]
ENSECAG00000021492	ADSL	adenylosuccinate lyase [Source:HGNC Symbol;Acc:HGNC:291]
ENSECAG00000020464	AJAP1	adherens junctions associated protein 1 [Source:HGNC Symbol;Acc:HGNC:30801]
ENSECAG00000020146	ALG14	ALG14, UDP-N-acetylglucosaminyltransferase subunit [Source:HGNC Symbol;Acc:HGNC:28287]
ENSECAG00000007006	ANAPC1	anaphase promoting complex subunit 1 [Source:HGNC Symbol;Acc:HGNC:19988]
ENSECAG00000024483	ANKLE2	ankyrin repeat and LEM domain containing 2 [Source:HGNC Symbol;Acc:HGNC:29101]
ENSECAG00000024927	ANO5	anoctamin 5 [Source:HGNC Symbol;Acc:HGNC:27337]
ENSECAG00000018147	AOX1	Equus caballus aldehyde oxidase 1 (AOX1), mRNA. [Source:RefSeq mRNA;Acc:NM_001287267]
ENSECAG00000024701	AOX4	Equus caballus aldehyde oxidase 4 (AOX4), mRNA. [Source:RefSeq mRNA;Acc:NM_001278934]
ENSECAG00000021011	APP	amyloid beta precursor protein [Source:HGNC Symbol;Acc:HGNC:620]
ENSECAG00000011309	ARHGAP21	Rho GTPase activating protein 21 [Source:HGNC Symbol;Acc:HGNC:23725]
ENSECAG00000021434	ARHGEF40	Rho guanine nucleotide exchange factor 40 [Source:HGNC Symbol;Acc:HGNC:25516]
ENSECAG00000019032	ARID2	AT-rich interaction domain 2 [Source:HGNC Symbol;Acc:HGNC:18037]
ENSECAG00000022872	ARPP21	cAMP regulated phosphoprotein 21 [Source:HGNC Symbol;Acc:HGNC:16968]
ENSECAG00000018527	ASH1L	ASH1 like histone lysine methyltransferase [Source:HGNC Symbol;Acc:HGNC:19088]
ENSECAG00000007047	ASPN	asporin [Source:HGNC Symbol;Acc:HGNC:14872]
ENSECAG00000011752	ATG14	autophagy related 14 [Source:HGNC Symbol;Acc:HGNC:19962]
ENSECAG00000023470	ATL2	atlastin GTPase 2 [Source:HGNC Symbol;Acc:HGNC:24047]
ENSECAG00000009608	B3GLCT	beta 3-glucosyltransferase [Source:HGNC Symbol;Acc:HGNC:20207]
ENSECAG00000017942	BAG1	BCL2 associated athanogene 1 [Source:HGNC Symbol;Acc:HGNC:937]
ENSECAG00000006957	BIN1	bridging integrator 1 [Source:HGNC Symbol;Acc:HGNC:1052]
ENSECAG00000011768	BZW1	basic leucine zipper and W2 domains 1 [Source:HGNC Symbol;Acc:HGNC:18380]
ENSECAG00000008228	C1ORF101	chromosome 1 open reading frame 101 [Source:HGNC Symbol;Acc:HGNC:28491]
ENSECAG00000026838	C1ORF87	chromosome 1 open reading frame 87 [Source:HGNC Symbol;Acc:HGNC:28547]
ENSECAG00000007865	C9	Equus caballus complement component 9 (C9), mRNA. [Source:RefSeq mRNA;Acc:NM_001081950]
ENSECAG00000012027	CACNA1E	calcium voltage-gated channel subunit alpha1 E [Source:HGNC Symbol;Acc:HGNC:1392]
ENSECAG00000020792	CAMTA1	calmodulin binding transcription activator 1 [Source:HGNC Symbol;Acc:HGNC:18806]
ENSECAG00000004932	CAPN7	calpain 7 [Source:HGNC Symbol;Acc:HGNC:1484]
ENSECAG00000005704	CARD11	caspase recruitment domain family member 11 [Source:HGNC Symbol;Acc:HGNC:16393]
ENSECAG00000012619	CASP14	caspase 14 [Source:HGNC Symbol;Acc:HGNC:1502]
ENSECAG00000008463	CCDC105	coiled-coil domain containing 105 [Source:HGNC Symbol;Acc:HGNC:26866]
ENSECAG00000018680	CCDC175	coiled-coil domain containing 175 [Source:HGNC Symbol;Acc:HGNC:19847]
ENSECAG00000019716	CCDC88C	coiled-coil domain containing 88C [Source:HGNC Symbol;Acc:HGNC:19967]
ENSECAG00000021236	CCNB1IP1	cyclin B1 interacting protein 1 [Source:HGNC Symbol;Acc:HGNC:19437]
ENSECAG00000005023	CCR4	C-C motif chemokine receptor 4 [Source:HGNC Symbol;Acc:HGNC:1605]
ENSECAG00000014169	CCSER2	coiled-coil serine rich protein 2 [Source:HGNC Symbol;Acc:HGNC:29197]
ENSECAG00000020633	CCT3	chaperonin containing TCP1 subunit 3 [Source:HGNC Symbol;Acc:HGNC:1616]
ENSECAG00000019351	CENPP	centromere protein P [Source:HGNC Symbol;Acc:HGNC:32933]
ENSECAG00000012163	CEP170	centrosomal protein 170 [Source:HGNC Symbol;Acc:HGNC:28920]
ENSECAG00000009827	CHMP5	charged multivesicular body protein 5 [Source:HGNC Symbol;Acc:HGNC:26942]
ENSECAG00000002709	CHRM5	Equus caballus cholinergic receptor, muscarinic 5 (CHRM5), mRNA. [Source:RefSeq mRNA;Acc:NM_001257079]
ENSECAG00000021538	CKAP2L	cytoskeleton associated protein 2 like [Source:HGNC Symbol;Acc:HGNC:26877]
ENSECAG00000011419	CLPB	ClpB homolog, mitochondrial AAA ATPase chaperonin [Source:HGNC Symbol;Acc:HGNC:30664]
ENSECAG00000026864	CNBD1	cyclic nucleotide binding domain containing 1 [Source:HGNC Symbol;Acc:HGNC:26663]
ENSECAG00000010873	CNIH4	cornichon family AMPA receptor auxiliary protein 4 [Source:HGNC Symbol;Acc:HGNC:25013]
ENSECAG00000020188	CNN3	calponin 3 [Source:HGNC Symbol;Acc:HGNC:2157]
ENSECAG00000011136	COA1	cytochrome c oxidase assembly factor 1 homolog [Source:HGNC Symbol;Acc:HGNC:21868]
ENSECAG00000021392	COL26A1	collagen type XXVI alpha 1 chain [Source:HGNC Symbol;Acc:HGNC:18038]
ENSECAG00000017349	COL4A3BP	collagen type IV alpha 3 binding protein [Source:HGNC Symbol;Acc:HGNC:2205]
ENSECAG00000018266	COLEC10	collectin subfamily member 10 [Source:HGNC Symbol;Acc:HGNC:2220]
ENSECAG00000016542	CPOX	coproporphyrinogen oxidase [Source:HGNC Symbol;Acc:HGNC:2321]
ENSECAG00000024138	CREG1	cellular repressor of E1A stimulated genes 1 [Source:HGNC Symbol;Acc:HGNC:2351]
ENSECAG00000017629	CRKL	CRK like proto-oncogene, adaptor protein [Source:HGNC Symbol;Acc:HGNC:2363]
ENSECAG00000010901	CTNND2	catenin delta 2 [Source:HGNC Symbol;Acc:HGNC:2516]
ENSECAG00000012358	CYP4F22	cytochrome P450 family 4 subfamily F member 22 [Source:HGNC Symbol;Acc:HGNC:26820]
ENSECAG00000013597	DAB2	DAB2, clathrin adaptor protein [Source:HGNC Symbol;Acc:HGNC:2662]
ENSECAG00000000577	DAD1	defender against cell death 1 [Source:HGNC Symbol;Acc:HGNC:2664]
ENSECAG00000000413	DCAF6	DDB1 and CUL4 associated factor 6 [Source:HGNC Symbol;Acc:HGNC:30002]
ENSECAG00000023584	DMXL1	Dmx like 1 [Source:HGNC Symbol;Acc:HGNC:2937]
ENSECAG00000011573	DNAH6	dynein axonemal heavy chain 6 [Source:HGNC Symbol;Acc:HGNC:2951]
ENSECAG00000006819	DNAJC11	DnaJ heat shock protein family (Hsp40) member C11 [Source:HGNC Symbol;Acc:HGNC:25570]
ENSECAG00000011871	DNER	delta/notch like EGF repeat containing [Source:HGNC Symbol;Acc:HGNC:24456]
ENSECAG00000023012	DOK5	docking protein 5 [Source:HGNC Symbol;Acc:HGNC:16173]
ENSECAG00000013711	DOT1L	DOT1 like histone lysine methyltransferase [Source:HGNC Symbol;Acc:HGNC:24948]
ENSECAG00000015439	DPY19L1	dpy-19 like 1 [Source:HGNC Symbol;Acc:HGNC:22205]
ENSECAG00000001927	DPY19L2	dpy-19 like 2 [Source:HGNC Symbol;Acc:HGNC:19414]
ENSECAG00000026157	ECA-MIR-128-1	eca-mir-128-1 [Source:miRBase;Acc:MI0012821]
ENSECAG00000025882	ECA-MIR-139	eca-mir-139 [Source:miRBase;Acc:MI0012735]
ENSECAG00000019717	ECM2	extracellular matrix protein 2 [Source:HGNC Symbol;Acc:HGNC:3154]
ENSECAG00000014470	EEPD1	endonuclease/exonuclease/phosphatase family domain containing 1 [Source:HGNC Symbol;Acc:HGNC:22223]
ENSECAG00000020856	EIF2AK3	eukaryotic translation initiation factor 2 alpha kinase 3 [Source:HGNC Symbol;Acc:HGNC:3255]
ENSECAG00000022969	ELOVL4	ELOVL fatty acid elongase 4 [Source:HGNC Symbol;Acc:HGNC:14415]
ENSECAG00000010199	EMC2	ER membrane protein complex subunit 2 [Source:HGNC Symbol;Acc:HGNC:28963]
ENSECAG00000025049	EMC4	ER membrane protein complex subunit 4 [Source:HGNC Symbol;Acc:HGNC:28032]
ENSECAG00000018499	EMC7	ER membrane protein complex subunit 7 [Source:HGNC Symbol;Acc:HGNC:24301]
ENSECAG00000007156	EP400	E1A binding protein p400 [Source:HGNC Symbol;Acc:HGNC:11958]
ENSECAG00000016637	EPB41L5	erythrocyte membrane protein band 4.1 like 5 [Source:HGNC Symbol;Acc:HGNC:19819]
ENSECAG00000011091	ERI1	exoribonuclease 1 [Source:HGNC Symbol;Acc:HGNC:23994]
ENSECAG00000006110	ESAM	endothelial cell adhesion molecule [Source:HGNC Symbol;Acc:HGNC:17474]
ENSECAG00000020251	ETV1	ETS variant 1 [Source:HGNC Symbol;Acc:HGNC:3490]
ENSECAG00000007395	FAM160A1	family with sequence similarity 160 member A1 [Source:HGNC Symbol;Acc:HGNC:34237]
ENSECAG00000012223	FAM189A1	family with sequence similarity 189 member A1 [Source:HGNC Symbol;Acc:HGNC:29075]
ENSECAG00000007436	FAM210A	family with sequence similarity 210 member A [Source:HGNC Symbol;Acc:HGNC:28346]
ENSECAG00000008942	FAM81B	family with sequence similarity 81 member B [Source:HGNC Symbol;Acc:HGNC:26335]
ENSECAG00000017007	FANCL	Fanconi anemia complementation group L [Source:HGNC Symbol;Acc:HGNC:20748]
ENSECAG00000008822	FASTKD2	FAST kinase domains 2 [Source:HGNC Symbol;Acc:HGNC:29160]
ENSECAG00000022582	FBXW7	F-box and WD repeat domain containing 7 [Source:HGNC Symbol;Acc:HGNC:16712]
ENSECAG00000015006	FGFR1	fibroblast growth factor receptor 1 [Source:HGNC Symbol;Acc:HGNC:3688]
ENSECAG00000008280	FGG	fibrinogen gamma chain [Source:HGNC Symbol;Acc:HGNC:3694]
ENSECAG00000013094	FRMD4A	FERM domain containing 4A [Source:HGNC Symbol;Acc:HGNC:25491]
ENSECAG00000006620	GABRA1	gamma-aminobutyric acid type A receptor alpha1 subunit [Source:HGNC Symbol;Acc:HGNC:4075]
ENSECAG00000006979	GALNT10	polypeptide N-acetylgalactosaminyltransferase 10 [Source:HGNC Symbol;Acc:HGNC:19873]
ENSECAG00000011615	GALNTL6	polypeptide N-acetylgalactosaminyltransferase-like 6 [Source:HGNC Symbol;Acc:HGNC:33844]
ENSECAG00000012442	GBGT1	globoside alpha-1,3-N-acetylgalactosaminyltransferase 1 [Source:HGNC Symbol;Acc:HGNC:20460]
ENSECAG00000005515	GCNT4	glucosaminyl (N-acetyl) transferase 4, core 2 [Source:HGNC Symbol;Acc:HGNC:17973]
ENSECAG00000011942	GLB1	galactosidase beta 1 [Source:HGNC Symbol;Acc:HGNC:4298]
ENSECAG00000024928	GLMP	glycosylated lysosomal membrane protein [Source:HGNC Symbol;Acc:HGNC:29436]
ENSECAG00000019011	GLRB	glycine receptor beta [Source:HGNC Symbol;Acc:HGNC:4329]
ENSECAG00000026940	GNB1L	G protein subunit beta 1 like [Source:HGNC Symbol;Acc:HGNC:4397]
ENSECAG00000023081	GNL1	G protein nucleolar 1 (putative) [Source:HGNC Symbol;Acc:HGNC:4413]
ENSECAG00000010518	GOLGA3	golgin A3 [Source:HGNC Symbol;Acc:HGNC:4426]
ENSECAG00000009916	GRIA4	glutamate ionotropic receptor AMPA type subunit 4 [Source:HGNC Symbol;Acc:HGNC:4574]
ENSECAG00000013618	GTSF1	gametocyte specific factor 1 [Source:HGNC Symbol;Acc:HGNC:26565]
ENSECAG00000011425	HEMGN	hemogen [Source:HGNC Symbol;Acc:HGNC:17509]
ENSECAG00000021330	HMGCR	3-hydroxy-3-methylglutaryl-CoA reductase [Source:HGNC Symbol;Acc:HGNC:5006]
ENSECAG00000024878	HSDL2	hydroxysteroid dehydrogenase like 2 [Source:HGNC Symbol;Acc:HGNC:18572]
ENSECAG00000024478	IBSP	integrin binding sialoprotein [Source:HGNC Symbol;Acc:HGNC:5341]
ENSECAG00000011438	IFT57	intraflagellar transport 57 [Source:HGNC Symbol;Acc:HGNC:17367]
ENSECAG00000023727	IL1A	Equus caballus interleukin 1, alpha (IL1A), mRNA. [Source:RefSeq mRNA;Acc:NM_001082500]
ENSECAG00000009603	IL20	interleukin 20 [Source:HGNC Symbol;Acc:HGNC:6002]
ENSECAG00000017738	IL36A	interleukin 36, alpha [Source:HGNC Symbol;Acc:HGNC:15562]
ENSECAG00000016985	IL36G	interleukin 36, gamma [Source:HGNC Symbol;Acc:HGNC:15741]
ENSECAG00000017064	INPPL1	inositol polyphosphate phosphatase like 1 [Source:HGNC Symbol;Acc:HGNC:6080]
ENSECAG00000024979	ITGA5	integrin subunit alpha 5 [Source:HGNC Symbol;Acc:HGNC:6141]
ENSECAG00000018067	ITGBL1	integrin subunit beta like 1 [Source:HGNC Symbol;Acc:HGNC:6164]
ENSECAG00000018870	IVNS1ABP	influenza virus NS1A binding protein [Source:HGNC Symbol;Acc:HGNC:16951]
ENSECAG00000022869	JAKMIP1	janus kinase and microtubule interacting protein 1 [Source:HGNC Symbol;Acc:HGNC:26460]
ENSECAG00000012941	JMJD1C	jumonji domain containing 1C [Source:HGNC Symbol;Acc:HGNC:12313]
ENSECAG00000023450	KATNBL1	katanin regulatory subunit B1 like 1 [Source:HGNC Symbol;Acc:HGNC:26199]
ENSECAG00000010280	KCNC2	potassium voltage-gated channel subfamily C member 2 [Source:HGNC Symbol;Acc:HGNC:6234]
ENSECAG00000000780	KCTD3	potassium channel tetramerization domain containing 3 [Source:HGNC Symbol;Acc:HGNC:21305]
ENSECAG00000017899	KIAA1109	KIAA1109 [Source:HGNC Symbol;Acc:HGNC:26953]
ENSECAG00000000015	KIAA1217	KIAA1217 [Source:HGNC Symbol;Acc:HGNC:25428]
ENSECAG00000014953	KIF15	kinesin family member 15 [Source:HGNC Symbol;Acc:HGNC:17273]
ENSECAG00000023503	LACE1	lactation elevated 1 [Source:HGNC Symbol;Acc:HGNC:16411]
ENSECAG00000020560	LARGE1	LARGE xylosyl- and glucuronyltransferase 1 [Source:HGNC Symbol;Acc:HGNC:6511]
ENSECAG00000019975	LEF1	lymphoid enhancer binding factor 1 [Source:HGNC Symbol;Acc:HGNC:6551]
ENSECAG00000020570	LMAN1	lectin, mannose binding 1 [Source:HGNC Symbol;Acc:HGNC:6631]
ENSECAG00000007711	LRAT	lecithin retinol acyltransferase (phosphatidylcholine--retinol O-acyltransferase) [Source:HGNC Symbol;Acc:HGNC:6685]
ENSECAG00000010768	LRBA	LPS responsive beige-like anchor protein [Source:HGNC Symbol;Acc:HGNC:1742]
ENSECAG00000019554	LRRC40	leucine rich repeat containing 40 [Source:HGNC Symbol;Acc:HGNC:26004]
ENSECAG00000003551	LRRC6	leucine rich repeat containing 6 [Source:HGNC Symbol;Acc:HGNC:16725]
ENSECAG00000006937	LRRC7	leucine rich repeat containing 7 [Source:HGNC Symbol;Acc:HGNC:18531]
ENSECAG00000015680	LRRC9	leucine rich repeat containing 9 [Source:HGNC Symbol;Acc:HGNC:19848]
ENSECAG00000022056	LRTOMT	leucine rich transmembrane and O-methyltransferase domain containing [Source:HGNC Symbol;Acc:HGNC:25033]
ENSECAG00000004262	LZTR1	leucine zipper like transcription regulator 1 [Source:HGNC Symbol;Acc:HGNC:6742]
ENSECAG00000014537	MAML2	mastermind like transcriptional coactivator 2 [Source:HGNC Symbol;Acc:HGNC:16259]
ENSECAG00000015012	MARCH1	membrane associated ring-CH-type finger 1 [Source:HGNC Symbol;Acc:HGNC:26077]
ENSECAG00000007491	MDH1B	malate dehydrogenase 1B [Source:HGNC Symbol;Acc:HGNC:17836]
ENSECAG00000024351	MEPE	matrix extracellular phosphoglycoprotein [Source:HGNC Symbol;Acc:HGNC:13361]
ENSECAG00000013518	METTL17	methyltransferase like 17 [Source:HGNC Symbol;Acc:HGNC:19280]
ENSECAG00000013168	METTL3	methyltransferase like 3 [Source:HGNC Symbol;Acc:HGNC:17563]
ENSECAG00000016296	MFN2	mitofusin 2 [Source:HGNC Symbol;Acc:HGNC:16877]
ENSECAG00000016494	MICU2	mitochondrial calcium uptake 2 [Source:HGNC Symbol;Acc:HGNC:31830]
ENSECAG00000014794	MIIP	migration and invasion inhibitory protein [Source:HGNC Symbol;Acc:HGNC:25715]
ENSECAG00000002400	MKL2	MKL1/myocardin like 2 [Source:HGNC Symbol;Acc:HGNC:29819]
ENSECAG00000015191	MORN3	MORN repeat containing 3 [Source:HGNC Symbol;Acc:HGNC:29807]
ENSECAG00000000047	MPC2	mitochondrial pyruvate carrier 2 [Source:HGNC Symbol;Acc:HGNC:24515]
ENSECAG00000012282	MPP7	membrane palmitoylated protein 7 [Source:HGNC Symbol;Acc:HGNC:26542]
ENSECAG00000021225	MPRIP	myosin phosphatase Rho interacting protein [Source:HGNC Symbol;Acc:HGNC:30321]
ENSECAG00000012745	MSANTD2	Myb/SANT DNA binding domain containing 2 [Source:HGNC Symbol;Acc:HGNC:26266]
ENSECAG00000022094	MYL10	myosin light chain 10 [Source:HGNC Symbol;Acc:HGNC:29825]
ENSECAG00000025166	MYOCD	myocardin [Source:HGNC Symbol;Acc:HGNC:16067]
ENSECAG00000016282	NAALADL2	N-acetylated alpha-linked acidic dipeptidase like 2 [Source:HGNC Symbol;Acc:HGNC:23219]
ENSECAG00000016772	NANS	N-acetylneuraminate synthase [Source:HGNC Symbol;Acc:HGNC:19237]
ENSECAG00000008985	NBEA	neurobeachin [Source:HGNC Symbol;Acc:HGNC:7648]
ENSECAG00000014435	NCKAP1L	NCK associated protein 1 like [Source:HGNC Symbol;Acc:HGNC:4862]
ENSECAG00000017122	NCKAP5	NCK associated protein 5 [Source:HGNC Symbol;Acc:HGNC:29847]
ENSECAG00000020850	NCOA3	nuclear receptor coactivator 3 [Source:HGNC Symbol;Acc:HGNC:7670]
ENSECAG00000023155	NDFIP2	Nedd4 family interacting protein 2 [Source:HGNC Symbol;Acc:HGNC:18537]
ENSECAG00000022950	NDRG2	NDRG family member 2 [Source:HGNC Symbol;Acc:HGNC:14460]
ENSECAG00000015688	NEK11	NIMA related kinase 11 [Source:HGNC Symbol;Acc:HGNC:18593]
ENSECAG00000024835	NELL1	neural EGFL like 1 [Source:HGNC Symbol;Acc:HGNC:7750]
ENSECAG00000006136	NKAPL	NFKB activating protein like [Source:HGNC Symbol;Acc:HGNC:21584]
ENSECAG00000012908	NOL9	nucleolar protein 9 [Source:HGNC Symbol;Acc:HGNC:26265]
ENSECAG00000020844	NOX3	NADPH oxidase 3 [Source:HGNC Symbol;Acc:HGNC:7890]
ENSECAG00000022211	NPEPL1	aminopeptidase-like 1 [Source:HGNC Symbol;Acc:HGNC:16244]
ENSECAG00000017126	NPHP4	nephrocystin 4 [Source:HGNC Symbol;Acc:HGNC:19104]
ENSECAG00000024685	NPM2	nucleophosmin/nucleoplasmin 2 [Source:HGNC Symbol;Acc:HGNC:7930]
ENSECAG00000016605	NR3C2	nuclear receptor subfamily 3 group C member 2 [Source:HGNC Symbol;Acc:HGNC:7979]
ENSECAG00000022257	NRGN	neurogranin [Source:HGNC Symbol;Acc:HGNC:8000]
ENSECAG00000009420	NT5E	5'-nucleotidase ecto [Source:HGNC Symbol;Acc:HGNC:8021]
ENSECAG00000011815	NTRK2	neurotrophic receptor tyrosine kinase 2 [Source:HGNC Symbol;Acc:HGNC:8032]
ENSECAG00000012510	NTRK3	neurotrophic receptor tyrosine kinase 3 [Source:HGNC Symbol;Acc:HGNC:8033]
ENSECAG00000009401	NUDT7	nudix hydrolase 7 [Source:HGNC Symbol;Acc:HGNC:8054]
ENSECAG00000014421	NVL	nuclear VCP-like [Source:HGNC Symbol;Acc:HGNC:8070]
ENSECAG00000017312	NWD2	NACHT and WD repeat domain containing 2 [Source:HGNC Symbol;Acc:HGNC:29229]
ENSECAG00000002552	OR10G3	olfactory receptor family 10 subfamily G member 3 [Source:HGNC Symbol;Acc:HGNC:8171]
ENSECAG00000012954	ORAI1	ORAI calcium release-activated calcium modulator 1 [Source:HGNC Symbol;Acc:HGNC:25896]
ENSECAG00000008768	PARD3B	par-3 family cell polarity regulator beta [Source:HGNC Symbol;Acc:HGNC:14446]
ENSECAG00000005548	PARP2	poly(ADP-ribose) polymerase 2 [Source:HGNC Symbol;Acc:HGNC:272]
ENSECAG00000009458	PARP4	poly(ADP-ribose) polymerase family member 4 [Source:HGNC Symbol;Acc:HGNC:271]
ENSECAG00000009987	PCNP	PEST proteolytic signal containing nuclear protein [Source:HGNC Symbol;Acc:HGNC:30023]
ENSECAG00000006788	PCSK5	proprotein convertase subtilisin/kexin type 5 [Source:HGNC Symbol;Acc:HGNC:8747]
ENSECAG00000022552	PDE1B	phosphodiesterase 1B [Source:HGNC Symbol;Acc:HGNC:8775]
ENSECAG00000018696	PDE2A	phosphodiesterase 2A [Source:HGNC Symbol;Acc:HGNC:8777]
ENSECAG00000024797	PDE3B	phosphodiesterase 3B [Source:HGNC Symbol;Acc:HGNC:8779]
ENSECAG00000012189	PDE8B	phosphodiesterase 8B [Source:HGNC Symbol;Acc:HGNC:8794]
ENSECAG00000023802	PEBP4	phosphatidylethanolamine binding protein 4 [Source:HGNC Symbol;Acc:HGNC:28319]
ENSECAG00000024362	PGAM5	PGAM family member 5, mitochondrial serine/threonine protein phosphatase [Source:HGNC Symbol;Acc:HGNC:28763]
ENSECAG00000008793	PGBD1	piggyBac transposable element derived 1 [Source:HGNC Symbol;Acc:HGNC:19398]
ENSECAG00000009830	PHF13	PHD finger protein 13 [Source:HGNC Symbol;Acc:HGNC:22983]
ENSECAG00000016514	PHOX2A	paired like homeobox 2a [Source:HGNC Symbol;Acc:HGNC:691]
ENSECAG00000024810	PLA2G4A	Equus caballus phospholipase A2, group IVA (cytosolic, calcium-dependent) (PLA2G4A), mRNA. [Source:RefSeq mRNA;Acc:NM_001081843]
ENSECAG00000014908	PLEKHA1	pleckstrin homology domain containing A1 [Source:HGNC Symbol;Acc:HGNC:14335]
ENSECAG00000017331	PLEKHB2	pleckstrin homology domain containing B2 [Source:HGNC Symbol;Acc:HGNC:19236]
ENSECAG00000016444	PLEKHG5	pleckstrin homology and RhoGEF domain containing G5 [Source:HGNC Symbol;Acc:HGNC:29105]
ENSECAG00000022842	PLOD1	procollagen-lysine,2-oxoglutarate 5-dioxygenase 1 [Source:HGNC Symbol;Acc:HGNC:9081]
ENSECAG00000005938	PMF1	polyamine modulated factor 1 [Source:HGNC Symbol;Acc:HGNC:9112]
ENSECAG00000007612	PPP1R1A	protein phosphatase 1 regulatory inhibitor subunit 1A [Source:HGNC Symbol;Acc:HGNC:9286]
ENSECAG00000017045	PRDM16	PR/SET domain 16 [Source:HGNC Symbol;Acc:HGNC:14000]
ENSECAG00000020168	PRKDC	Equus caballus DNA-dependent protein kinase catalytic subunit (DNAPK), mRNA. [Source:RefSeq mRNA;Acc:NM_001163858]
ENSECAG00000014017	PRKG1	protein kinase, cGMP-dependent, type I [Source:HGNC Symbol;Acc:HGNC:9414]
ENSECAG00000016902	PRR16	proline rich 16 [Source:HGNC Symbol;Acc:HGNC:29654]
ENSECAG00000017181	PTGS2	Equus caballus prostaglandin-endoperoxide synthase 2 (prostaglandin G/H synthase and cyclooxygenase) (PTGS2), mRNA. [Source:RefSeq mRNA;Acc:NM_001081775]
ENSECAG00000007687	PTPN14	protein tyrosine phosphatase, non-receptor type 14 [Source:HGNC Symbol;Acc:HGNC:9647]
ENSECAG00000022160	PTPN9	protein tyrosine phosphatase, non-receptor type 9 [Source:HGNC Symbol;Acc:HGNC:9661]
ENSECAG00000022845	PTPRM	protein tyrosine phosphatase, receptor type M [Source:HGNC Symbol;Acc:HGNC:9675]
ENSECAG00000017504	QKI	QKI, KH domain containing RNA binding [Source:HGNC Symbol;Acc:HGNC:21100]
ENSECAG00000020532	RAN	RAN, member RAS oncogene family [Source:HGNC Symbol;Acc:HGNC:9846]
ENSECAG00000017755	RAPGEF4	Rap guanine nucleotide exchange factor 4 [Source:HGNC Symbol;Acc:HGNC:16626]
ENSECAG00000000324	RASEF	RAS and EF-hand domain containing [Source:HGNC Symbol;Acc:HGNC:26464]
ENSECAG00000017579	RB1CC1	RB1 inducible coiled-coil 1 [Source:HGNC Symbol;Acc:HGNC:15574]
ENSECAG00000017870	RBM12B	RNA binding motif protein 12B [Source:HGNC Symbol;Acc:HGNC:32310]
ENSECAG00000014547	RBM26	RNA binding motif protein 26 [Source:HGNC Symbol;Acc:HGNC:20327]
ENSECAG00000020447	RBM5	RNA binding motif protein 5 [Source:HGNC Symbol;Acc:HGNC:9902]
ENSECAG00000015226	RBM6	RNA binding motif protein 6 [Source:HGNC Symbol;Acc:HGNC:9903]
ENSECAG00000019662	REEP3	receptor accessory protein 3 [Source:HGNC Symbol;Acc:HGNC:23711]
ENSECAG00000024136	RHOBTB2	Rho related BTB domain containing 2 [Source:HGNC Symbol;Acc:HGNC:18756]
ENSECAG00000001538	RNASE9	ribonuclease A family member 9 (inactive) [Source:HGNC Symbol;Acc:HGNC:20673]
ENSECAG00000027244	RNASEP_NUC	Nuclear RNase P [Source:RFAM;Acc:RF00009]
ENSECAG00000007686	RP1	RP1, axonemal microtubule associated [Source:HGNC Symbol;Acc:HGNC:10263]
ENSECAG00000021706	RPS6KC1	ribosomal protein S6 kinase C1 [Source:HGNC Symbol;Acc:HGNC:10439]
ENSECAG00000013267	RYR3	ryanodine receptor 3 [Source:HGNC Symbol;Acc:HGNC:10485]
ENSECAG00000024449	SALL2	spalt like transcription factor 2 [Source:HGNC Symbol;Acc:HGNC:10526]
ENSECAG00000022594	SCEL	sciellin [Source:HGNC Symbol;Acc:HGNC:10573]
ENSECAG00000018677	SCTR	secretin receptor [Source:HGNC Symbol;Acc:HGNC:10608]
ENSECAG00000008477	SDCCAG8	serologically defined colon cancer antigen 8 [Source:HGNC Symbol;Acc:HGNC:10671]
ENSECAG00000006989	SELENOW	selenoprotein W [Source:HGNC Symbol;Acc:HGNC:10752]
ENSECAG00000011448	SENP7	SUMO1/sentrin specific peptidase 7 [Source:HGNC Symbol;Acc:HGNC:30402]
ENSECAG00000020718	SEPT5	septin 5 [Source:HGNC Symbol;Acc:HGNC:9164]
ENSECAG00000006038	SGO2	shugoshin 2 [Source:HGNC Symbol;Acc:HGNC:30812]
ENSECAG00000004160	SH2D4B	SH2 domain containing 4B [Source:HGNC Symbol;Acc:HGNC:31440]
ENSECAG00000024842	SH3BP5	SH3 domain binding protein 5 [Source:HGNC Symbol;Acc:HGNC:10827]
ENSECAG00000024605	SIN3A	SIN3 transcription regulator family member A [Source:HGNC Symbol;Acc:HGNC:19353]
ENSECAG00000025068	SLC12A6	solute carrier family 12 member 6 [Source:HGNC Symbol;Acc:HGNC:10914]
ENSECAG00000018959	SLC1A6	solute carrier family 1 member 6 [Source:HGNC Symbol;Acc:HGNC:10944]
ENSECAG00000022629	SLC1A7	solute carrier family 1 member 7 [Source:HGNC Symbol;Acc:HGNC:10945]
ENSECAG00000017334	SLC25A30	solute carrier family 25 member 30 [Source:HGNC Symbol;Acc:HGNC:27371]
ENSECAG00000013319	SLC25A37	solute carrier family 25 member 37 [Source:HGNC Symbol;Acc:HGNC:29786]
ENSECAG00000007577	SLC25A44	solute carrier family 25 member 44 [Source:HGNC Symbol;Acc:HGNC:29036]
ENSECAG00000003602	SLC26A7	solute carrier family 26 member 7 [Source:HGNC Symbol;Acc:HGNC:14467]
ENSECAG00000021578	SLC39A2	solute carrier family 39 member 2 [Source:HGNC Symbol;Acc:HGNC:17127]
ENSECAG00000007797	SMARCB1	SWI/SNF related, matrix associated, actin dependent regulator of chromatin, subfamily b, member 1 [Source:HGNC Symbol;Acc:HGNC:11103]
ENSECAG00000001389	SMG5	SMG5, nonsense mediated mRNA decay factor [Source:HGNC Symbol;Acc:HGNC:24644]
ENSECAG00000017400	SMURF1	SMAD specific E3 ubiquitin protein ligase 1 [Source:HGNC Symbol;Acc:HGNC:16807]
ENSECAG00000025631	SNORA24	Small nucleolar RNA SNORA24 [Source:RFAM;Acc:RF00399]
ENSECAG00000025859	SNORA25	Small nucleolar RNA SNORA25 [Source:RFAM;Acc:RF00402]
ENSECAG00000025716	SNORA49	Small nucleolar RNA SNORA49 [Source:RFAM;Acc:RF00562]
ENSECAG00000026790	SNORA79	Small nucleolar RNA SNORA79 [Source:RFAM;Acc:RF00600]
ENSECAG00000027255	SNORD126	Small nucleolar RNA SNORD126 [Source:RFAM;Acc:RF01168]
ENSECAG00000011819	SNX14	sorting nexin 14 [Source:HGNC Symbol;Acc:HGNC:14977]
ENSECAG00000008241	SORCS3	sortilin related VPS10 domain containing receptor 3 [Source:HGNC Symbol;Acc:HGNC:16699]
ENSECAG00000017191	SPP1	secreted phosphoprotein 1 [Source:HGNC Symbol;Acc:HGNC:11255]
ENSECAG00000017756	SRSF11	serine and arginine rich splicing factor 11 [Source:HGNC Symbol;Acc:HGNC:10782]
ENSECAG00000005250	STARD3NL	STARD3 N-terminal like [Source:RefSeq peptide;Acc:NP_001296218]
ENSECAG00000014615	STX2	syntaxin 2 [Source:HGNC Symbol;Acc:HGNC:3403]
ENSECAG00000013630	SULF2	sulfatase 2 [Source:HGNC Symbol;Acc:HGNC:20392]
ENSECAG00000022426	SWAP70	SWAP switching B-cell complex subunit 70 [Source:HGNC Symbol;Acc:HGNC:17070]
ENSECAG00000012085	SWT1	SWT1, RNA endoribonuclease homolog [Source:HGNC Symbol;Acc:HGNC:16785]
ENSECAG00000011699	TAS1R1	taste 1 receptor member 1 [Source:HGNC Symbol;Acc:HGNC:14448]
ENSECAG00000016417	TBC1D4	TBC1 domain family member 4 [Source:HGNC Symbol;Acc:HGNC:19165]
ENSECAG00000010629	TEP1	telomerase associated protein 1 [Source:HGNC Symbol;Acc:HGNC:11726]
ENSECAG00000012608	TEX37	testis expressed 37 [Source:HGNC Symbol;Acc:HGNC:26341]
ENSECAG00000024837	TFCP2L1	transcription factor CP2 like 1 [Source:HGNC Symbol;Acc:HGNC:17925]
ENSECAG00000024267	TFRC	Equus caballus transferrin receptor (p90, CD71) (TFRC), mRNA. [Source:RefSeq mRNA;Acc:NM_001081913]
ENSECAG00000011006	TGFA	transforming growth factor alpha [Source:HGNC Symbol;Acc:HGNC:11765]
ENSECAG00000009778	THAP3	THAP domain containing 3 [Source:HGNC Symbol;Acc:HGNC:20855]
ENSECAG00000016139	TIGIT	T-cell immunoreceptor with Ig and ITIM domains [Source:HGNC Symbol;Acc:HGNC:26838]
ENSECAG00000020528	TJP1	tight junction protein 1 [Source:HGNC Symbol;Acc:HGNC:11827]
ENSECAG00000013680	TLE1	transducin like enhancer of split 1 [Source:HGNC Symbol;Acc:HGNC:11837]
ENSECAG00000016299	TMEM120B	transmembrane protein 120B [Source:HGNC Symbol;Acc:HGNC:32008]
ENSECAG00000006732	TMEM132B	transmembrane protein 132B [Source:HGNC Symbol;Acc:HGNC:29397]
ENSECAG00000019054	TMEM67	transmembrane protein 67 [Source:HGNC Symbol;Acc:HGNC:28396]
ENSECAG00000001165	TMEM79	transmembrane protein 79 [Source:HGNC Symbol;Acc:HGNC:28196]
ENSECAG00000020217	TMIGD1	transmembrane and immunoglobulin domain containing 1 [Source:HGNC Symbol;Acc:HGNC:32431]
ENSECAG00000007718	TMOD1	tropomodulin 1 [Source:HGNC Symbol;Acc:HGNC:11871]
ENSECAG00000014638	TMTC2	transmembrane and tetratricopeptide repeat containing 2 [Source:HGNC Symbol;Acc:HGNC:25440]
ENSECAG00000010595	TNNI3K	serine/threonine-protein kinase TNNI3K [Source:RefSeq peptide;Acc:NP_001191738]
ENSECAG00000009759	TNRC6B	trinucleotide repeat containing 6B [Source:HGNC Symbol;Acc:HGNC:29190]
ENSECAG00000006400	TOX4	TOX high mobility group box family member 4 [Source:HGNC Symbol;Acc:HGNC:20161]
ENSECAG00000018807	TPPP2	tubulin polymerization promoting protein family member 2 [Source:HGNC Symbol;Acc:HGNC:19293]
ENSECAG00000010499	TRABD2A	TraB domain containing 2A [Source:HGNC Symbol;Acc:HGNC:27013]
ENSECAG00000024191	TRAPPC9	trafficking protein particle complex 9 [Source:HGNC Symbol;Acc:HGNC:30832]
ENSECAG00000009284	TRHDE	thyrotropin releasing hormone degrading enzyme [Source:HGNC Symbol;Acc:HGNC:30748]
ENSECAG00000019089	TRIM27	tripartite motif containing 27 [Source:HGNC Symbol;Acc:HGNC:9975]
ENSECAG00000000162	TRIP12	thyroid hormone receptor interactor 12 [Source:HGNC Symbol;Acc:HGNC:12306]
ENSECAG00000010597	TRIT1	tRNA isopentenyltransferase 1 [Source:HGNC Symbol;Acc:HGNC:20286]
ENSECAG00000001533	TRMT10C	tRNA methyltransferase 10C, mitochondrial RNase P subunit [Source:HGNC Symbol;Acc:HGNC:26022]
ENSECAG00000010540	TRRAP	transformation/transcription domain associated protein [Source:HGNC Symbol;Acc:HGNC:12347]
ENSECAG00000020624	TSACC	TSSK6 activating cochaperone [Source:HGNC Symbol;Acc:HGNC:30636]
ENSECAG00000005924	TSKU	tsukushi, small leucine rich proteoglycan [Source:HGNC Symbol;Acc:HGNC:28850]
ENSECAG00000015930	TSN	translin [Source:HGNC Symbol;Acc:HGNC:12379]
ENSECAG00000001164	TTC28	tetratricopeptide repeat domain 28 [Source:HGNC Symbol;Acc:HGNC:29179]
ENSECAG00000025048	TTC37	tetratricopeptide repeat domain 37 [Source:HGNC Symbol;Acc:HGNC:23639]
ENSECAG00000026168	U2	U2 spliceosomal RNA [Source:RFAM;Acc:RF00004]
ENSECAG00000027161	U4	U4 spliceosomal RNA [Source:RFAM;Acc:RF00015]
ENSECAG00000025406	U6	U6 spliceosomal RNA [Source:RFAM;Acc:RF00026]
ENSECAG00000026005	U6	U6 spliceosomal RNA [Source:RFAM;Acc:RF00026]
ENSECAG00000026219	U6	U6 spliceosomal RNA [Source:RFAM;Acc:RF00026]
ENSECAG00000026355	U6	U6 spliceosomal RNA [Source:RFAM;Acc:RF00026]
ENSECAG00000026549	U6	U6 spliceosomal RNA [Source:RFAM;Acc:RF00026]
ENSECAG00000026686	U6	U6 spliceosomal RNA [Source:RFAM;Acc:RF00026]
ENSECAG00000027479	U6	U6 spliceosomal RNA [Source:RFAM;Acc:RF00026]
ENSECAG00000027577	U6	U6 spliceosomal RNA [Source:RFAM;Acc:RF00026]
ENSECAG00000018204	UNC79	unc-79 homolog (C. elegans) [Source:HGNC Symbol;Acc:HGNC:19966]
ENSECAG00000022494	USP15	ubiquitin specific peptidase 15 [Source:HGNC Symbol;Acc:HGNC:12613]
ENSECAG00000021408	VRK2	vaccinia related kinase 2 [Source:HGNC Symbol;Acc:HGNC:12719]
ENSECAG00000000514	VSIG2	V-set and immunoglobulin domain containing 2 [Source:HGNC Symbol;Acc:HGNC:17149]
ENSECAG00000016726	WSB1	WD repeat and SOCS box containing 1 [Source:HGNC Symbol;Acc:HGNC:19221]
ENSECAG00000002596	XIRP2	xin actin binding repeat containing 2 [Source:HGNC Symbol;Acc:HGNC:14303]
ENSECAG00000023304	XPO7	exportin 7 [Source:HGNC Symbol;Acc:HGNC:14108]
ENSECAG00000024373	ZBTB11	zinc finger and BTB domain containing 11 [Source:HGNC Symbol;Acc:HGNC:16740]
ENSECAG00000010788	ZBTB48	zinc finger and BTB domain containing 48 [Source:HGNC Symbol;Acc:HGNC:4930]
ENSECAG00000016465	ZDHHC20	zinc finger DHHC-type containing 20 [Source:HGNC Symbol;Acc:HGNC:20749]
ENSECAG00000010029	ZDHHC3	zinc finger DHHC-type containing 3 [Source:HGNC Symbol;Acc:HGNC:18470]
ENSECAG00000015634	ZMYND8	zinc finger MYND-type containing 8 [Source:HGNC Symbol;Acc:HGNC:9397]
ENSECAG00000000244	ZNF423	zinc finger protein 423 [Source:HGNC Symbol;Acc:HGNC:16762]
ENSECAG00000005130	ZNF80	zinc finger protein 80 [Source:HGNC Symbol;Acc:HGNC:13155]
ENSECAG00000006796	ZSCAN26	zinc finger and SCAN domain containing 26 [Source:HGNC Symbol;Acc:HGNC:12978]
ENSECAG00000010345	ZSCAN31	zinc finger and SCAN domain containing 31 [Source:HGNC Symbol;Acc:HGNC:14097]

## Sheet: Table S6
Table S6: Gene functional enrichment categories showing high log2(θπ·DBP/θπ·THB) values in DBP
Term ID	Description	P-Value	Gene Number
HP:0005772	Aplasia/Hypoplasia of the tibia	0.0285	2
HP:0003097	Short femur	0.0413	4
HP:0001288	Gait disturbance	0.05	23
GO:0072523	Purine-containing compound catabolic process	6.91e-05	8
GO:0012505	Endomembrane system	0.00259	75
GO:0009261	Ribonucleotide catabolic process	0.0175	5
GO:0009154	Purine ribonucleotide catabolic process	0.0131	5
GO:0009115	Xanthine catabolic process	0.05	3
GO:0006195	Purine nucleotide catabolic process	0.0378	5
GO:0005794	Golgi apparatus	0.00593	36
GO:0005737	Cytoplasm	0.0387	177

## Sheet: Table S7
Table S7: Positively selected genes identified (top%1) by XP-CLR method
Ensemble ID	Gene Name	Description
ENSECAG00000026398	5S_RRNA	5S ribosomal RNA [Source:RFAM;Acc:RF00001]
ENSECAG00000013379	ABCA4	ATP binding cassette subfamily A member 4 [Source:HGNC Symbol;Acc:HGNC:34]
ENSECAG00000017168	ABCC4	ATP binding cassette subfamily C member 4 [Source:HGNC Symbol;Acc:HGNC:55]
ENSECAG00000008870	ABCC6	ATP binding cassette subfamily C member 6 [Source:HGNC Symbol;Acc:HGNC:57]
ENSECAG00000016485	ABLIM2	actin binding LIM protein family member 2 [Source:HGNC Symbol;Acc:HGNC:19195]
ENSECAG00000008242	ACSS3	acyl-CoA synthetase short-chain family member 3 [Source:HGNC Symbol;Acc:HGNC:24723]
ENSECAG00000018600	ACTG1	actin gamma 1 [Source:HGNC Symbol;Acc:HGNC:144]
ENSECAG00000020331	ADAD2	adenosine deaminase domain containing 2 [Source:HGNC Symbol;Acc:HGNC:30714]
ENSECAG00000023662	ADAM11	ADAM metallopeptidase domain 11 [Source:HGNC Symbol;Acc:HGNC:189]
ENSECAG00000017922	ADAM19	ADAM metallopeptidase domain 19 [Source:HGNC Symbol;Acc:HGNC:197]
ENSECAG00000014577	ADAM28	ADAM metallopeptidase domain 28 [Source:HGNC Symbol;Acc:HGNC:206]
ENSECAG00000023769	ADAM32	ADAM metallopeptidase domain 32 [Source:HGNC Symbol;Acc:HGNC:15479]
ENSECAG00000006442	ADAM9	ADAM metallopeptidase domain 9 [Source:HGNC Symbol;Acc:HGNC:216]
ENSECAG00000000579	ADAMTS17	ADAM metallopeptidase with thrombospondin type 1 motif 17 [Source:HGNC Symbol;Acc:HGNC:17109]
ENSECAG00000000011	ADGRA2	adhesion G protein-coupled receptor A2 [Source:HGNC Symbol;Acc:HGNC:17849]
ENSECAG00000022202	ADGRD1	adhesion G protein-coupled receptor D1 [Source:HGNC Symbol;Acc:HGNC:19893]
ENSECAG00000007460	ADGRF3	adhesion G protein-coupled receptor F3 [Source:HGNC Symbol;Acc:HGNC:18989]
ENSECAG00000008160	ADK	adenosine kinase [Source:HGNC Symbol;Acc:HGNC:257]
ENSECAG00000013779	AFAP1	actin filament associated protein 1 [Source:HGNC Symbol;Acc:HGNC:24017]
ENSECAG00000003619	AFF1	AF4/FMR2 family member 1 [Source:HGNC Symbol;Acc:HGNC:7135]
ENSECAG00000011969	AFF4	AF4/FMR2 family member 4 [Source:HGNC Symbol;Acc:HGNC:17869]
ENSECAG00000014269	AGAP1	ArfGAP with GTPase domain, ankyrin repeat and PH domain 1 [Source:HGNC Symbol;Acc:HGNC:16922]
ENSECAG00000025071	AGBL4	ATP/GTP binding protein like 4 [Source:HGNC Symbol;Acc:HGNC:25892]
ENSECAG00000009353	AGMO	alkylglycerol monooxygenase [Source:HGNC Symbol;Acc:HGNC:33784]
ENSECAG00000016106	AGPAT5	1-acylglycerol-3-phosphate O-acyltransferase 5 [Source:HGNC Symbol;Acc:HGNC:20886]
ENSECAG00000019812	AGTPBP1	ATP/GTP binding protein 1 [Source:HGNC Symbol;Acc:HGNC:17258]
ENSECAG00000021933	AGXT2	alanine--glyoxylate aminotransferase 2 [Source:HGNC Symbol;Acc:HGNC:14412]
ENSECAG00000014138	AHCYL2	adenosylhomocysteinase like 2 [Source:HGNC Symbol;Acc:HGNC:22204]
ENSECAG00000018332	AK4	adenylate kinase 4 [Source:HGNC Symbol;Acc:HGNC:363]
ENSECAG00000012901	AK5	adenylate kinase 5 [Source:HGNC Symbol;Acc:HGNC:365]
ENSECAG00000008584	AKAP10	A-kinase anchoring protein 10 [Source:HGNC Symbol;Acc:HGNC:368]
ENSECAG00000009706	AKAP13	A-kinase anchoring protein 13 [Source:HGNC Symbol;Acc:HGNC:371]
ENSECAG00000019722	AKT3	AKT serine/threonine kinase 3 [Source:HGNC Symbol;Acc:HGNC:393]
ENSECAG00000018670	ALCAM	activated leukocyte cell adhesion molecule [Source:HGNC Symbol;Acc:HGNC:400]
ENSECAG00000007763	ALMS1	ALMS1, centrosome and basal body associated protein [Source:HGNC Symbol;Acc:HGNC:428]
ENSECAG00000023551	ANGEL1	angel homolog 1 [Source:HGNC Symbol;Acc:HGNC:19961]
ENSECAG00000024436	ANK2	ankyrin 2 [Source:HGNC Symbol;Acc:HGNC:493]
ENSECAG00000006338	ANKH	ANKH inorganic pyrophosphate transport regulator [Source:HGNC Symbol;Acc:HGNC:15492]
ENSECAG00000007911	ANKRD13D	ankyrin repeat domain 13D [Source:HGNC Symbol;Acc:HGNC:27880]
ENSECAG00000019918	ANKS1A	ankyrin repeat and sterile alpha motif domain containing 1A [Source:HGNC Symbol;Acc:HGNC:20961]
ENSECAG00000016143	ANKS6	ankyrin repeat and sterile alpha motif domain containing 6 [Source:HGNC Symbol;Acc:HGNC:26724]
ENSECAG00000018147	AOX1	Equus caballus aldehyde oxidase 1 (AOX1), mRNA. [Source:RefSeq mRNA;Acc:NM_001287267]
ENSECAG00000022742	APBB1IP	amyloid beta precursor protein binding family B member 1 interacting protein [Source:HGNC Symbol;Acc:HGNC:17379]
ENSECAG00000023909	ARFGEF2	ADP ribosylation factor guanine nucleotide exchange factor 2 [Source:HGNC Symbol;Acc:HGNC:15853]
ENSECAG00000011309	ARHGAP21	Rho GTPase activating protein 21 [Source:HGNC Symbol;Acc:HGNC:23725]
ENSECAG00000023303	ARHGAP22	Rho GTPase activating protein 22 [Source:HGNC Symbol;Acc:HGNC:30320]
ENSECAG00000012825	ARHGAP24	Rho GTPase activating protein 24 [Source:HGNC Symbol;Acc:HGNC:25361]
ENSECAG00000005829	ARHGAP42	Rho GTPase activating protein 42 [Source:HGNC Symbol;Acc:HGNC:26545]
ENSECAG00000005015	ARHGEF10L	Rho guanine nucleotide exchange factor 10 like [Source:HGNC Symbol;Acc:HGNC:25540]
ENSECAG00000019366	ARHGEF7	Rho guanine nucleotide exchange factor 7 [Source:HGNC Symbol;Acc:HGNC:15607]
ENSECAG00000014970	ARL15	ADP ribosylation factor like GTPase 15 [Source:HGNC Symbol;Acc:HGNC:25945]
ENSECAG00000011493	ARMC12	armadillo repeat containing 12 [Source:HGNC Symbol;Acc:HGNC:21099]
ENSECAG00000024506	ARMC2	armadillo repeat containing 2 [Source:HGNC Symbol;Acc:HGNC:23045]
ENSECAG00000006428	ARMC6	armadillo repeat containing 6 [Source:HGNC Symbol;Acc:HGNC:25049]
ENSECAG00000003905	ASB7	ankyrin repeat and SOCS box containing 7 [Source:HGNC Symbol;Acc:HGNC:17182]
ENSECAG00000018527	ASH1L	ASH1 like histone lysine methyltransferase [Source:HGNC Symbol;Acc:HGNC:19088]
ENSECAG00000016366	ASIC1	acid sensing ion channel subunit 1 [Source:HGNC Symbol;Acc:HGNC:100]
ENSECAG00000012134	ASNS	asparagine synthetase (glutamine-hydrolyzing) [Source:HGNC Symbol;Acc:HGNC:753]
ENSECAG00000007481	ASTN1	astrotactin 1 [Source:HGNC Symbol;Acc:HGNC:773]
ENSECAG00000001128	ASTN2	astrotactin 2 [Source:HGNC Symbol;Acc:HGNC:17021]
ENSECAG00000013442	ATG2A	autophagy related 2A [Source:HGNC Symbol;Acc:HGNC:29028]
ENSECAG00000023470	ATL2	atlastin GTPase 2 [Source:HGNC Symbol;Acc:HGNC:24047]
ENSECAG00000014304	ATP11A	ATPase phospholipid transporting 11A [Source:HGNC Symbol;Acc:HGNC:13552]
ENSECAG00000006749	ATP13A3	ATPase 13A3 [Source:HGNC Symbol;Acc:HGNC:24113]
ENSECAG00000023680	ATP2C1	ATPase secretory pathway Ca2+ transporting 1 [Source:HGNC Symbol;Acc:HGNC:13211]
ENSECAG00000005796	ATP2C2	ATPase secretory pathway Ca2+ transporting 2 [Source:HGNC Symbol;Acc:HGNC:29103]
ENSECAG00000017268	ATP8A2	ATPase phospholipid transporting 8A2 [Source:HGNC Symbol;Acc:HGNC:13533]
ENSECAG00000014927	AZGP1	alpha-2-glycoprotein 1, zinc-binding [Source:HGNC Symbol;Acc:HGNC:910]
ENSECAG00000000420	BANP	BTG3 associated nuclear protein [Source:HGNC Symbol;Acc:HGNC:13450]
ENSECAG00000022057	BBS9	Bardet-Biedl syndrome 9 [Source:HGNC Symbol;Acc:HGNC:30000]
ENSECAG00000010335	BCL2L13	BCL2 like 13 [Source:HGNC Symbol;Acc:HGNC:17164]
ENSECAG00000006592	BID	BH3 interacting domain death agonist [Source:HGNC Symbol;Acc:HGNC:1050]
ENSECAG00000021201	BMP2	bone morphogenetic protein 2 [Source:HGNC Symbol;Acc:HGNC:1069]
ENSECAG00000017409	BNC1	basonuclin 1 [Source:HGNC Symbol;Acc:HGNC:1081]
ENSECAG00000017316	BPIFB4	BPI fold containing family B member 4 [Source:HGNC Symbol;Acc:HGNC:16179]
ENSECAG00000007549	BRAP	BRCA1 associated protein [Source:HGNC Symbol;Acc:HGNC:1099]
ENSECAG00000012089	BRD2	bromodomain containing 2 [Source:HGNC Symbol;Acc:HGNC:1103]
ENSECAG00000019926	BRINP3	BMP/retinoic acid inducible neural specific 3 [Source:HGNC Symbol;Acc:HGNC:22393]
ENSECAG00000009835	BTBD11	BTB domain containing 11 [Source:HGNC Symbol;Acc:HGNC:23844]
ENSECAG00000018393	BTBD9	BTB domain containing 9 [Source:HGNC Symbol;Acc:HGNC:21228]
ENSECAG00000021452	BUB1B	BUB1 mitotic checkpoint serine/threonine kinase B [Source:HGNC Symbol;Acc:HGNC:1149]
ENSECAG00000021260	BYSL	bystin like [Source:HGNC Symbol;Acc:HGNC:1157]
ENSECAG00000010056	C10ORF90	chromosome 10 open reading frame 90 [Source:HGNC Symbol;Acc:HGNC:26563]
ENSECAG00000016235	C12ORF56	chromosome 12 open reading frame 56 [Source:HGNC Symbol;Acc:HGNC:26967]
ENSECAG00000018994	C16ORF59	chromosome 16 open reading frame 59 [Source:HGNC Symbol;Acc:HGNC:25849]
ENSECAG00000022456	C2ORF50	chromosome 2 open reading frame 50 [Source:HGNC Symbol;Acc:HGNC:26324]
ENSECAG00000021639	C6	complement C6 [Source:HGNC Symbol;Acc:HGNC:1339]
ENSECAG00000007865	C9	Equus caballus complement component 9 (C9), mRNA. [Source:RefSeq mRNA;Acc:NM_001081950]
ENSECAG00000015883	C9ORF3	chromosome 9 open reading frame 3 [Source:HGNC Symbol;Acc:HGNC:1361]
ENSECAG00000015892	CACNA1D	calcium voltage-gated channel subunit alpha1 D [Source:HGNC Symbol;Acc:HGNC:1391]
ENSECAG00000014305	CACNA2D3	calcium voltage-gated channel auxiliary subunit alpha2delta 3 [Source:HGNC Symbol;Acc:HGNC:15460]
ENSECAG00000013884	CACNB2	calcium voltage-gated channel auxiliary subunit beta 2 [Source:HGNC Symbol;Acc:HGNC:1402]
ENSECAG00000024021	CADPS2	calcium dependent secretion activator 2 [Source:HGNC Symbol;Acc:HGNC:16018]
ENSECAG00000018630	CALR3	calreticulin 3 [Source:HGNC Symbol;Acc:HGNC:20407]
ENSECAG00000019290	CAMK1D	calcium/calmodulin dependent protein kinase ID [Source:HGNC Symbol;Acc:HGNC:19341]
ENSECAG00000016696	CAMK4	calcium/calmodulin dependent protein kinase IV [Source:HGNC Symbol;Acc:HGNC:1464]
ENSECAG00000010533	CAMSAP3	calmodulin regulated spectrin associated protein family member 3 [Source:HGNC Symbol;Acc:HGNC:29307]
ENSECAG00000020792	CAMTA1	calmodulin binding transcription activator 1 [Source:HGNC Symbol;Acc:HGNC:18806]
ENSECAG00000024658	CAP1	adenylate cyclase associated protein 1 [Source:HGNC Symbol;Acc:HGNC:20040]
ENSECAG00000000608	CAPRIN2	caprin family member 2 [Source:HGNC Symbol;Acc:HGNC:21259]
ENSECAG00000024334	CARMIL1	capping protein regulator and myosin 1 linker 1 [Source:HGNC Symbol;Acc:HGNC:21581]
ENSECAG00000016058	CARS2	cysteinyl-tRNA synthetase 2, mitochondrial (putative) [Source:HGNC Symbol;Acc:HGNC:25695]
ENSECAG00000021854	CASQ2	calsequestrin 2 [Source:HGNC Symbol;Acc:HGNC:1513]
ENSECAG00000025052	CBFA2T2	CBFA2/RUNX1 translocation partner 2 [Source:HGNC Symbol;Acc:HGNC:1536]
ENSECAG00000021934	CC2D1B	coiled-coil and C2 domain containing 1B [Source:HGNC Symbol;Acc:HGNC:29386]
ENSECAG00000008296	CCBE1	collagen and calcium binding EGF domains 1 [Source:HGNC Symbol;Acc:HGNC:29426]
ENSECAG00000006135	CCDC106	coiled-coil domain containing 106 [Source:HGNC Symbol;Acc:HGNC:30181]
ENSECAG00000018680	CCDC175	coiled-coil domain containing 175 [Source:HGNC Symbol;Acc:HGNC:19847]
ENSECAG00000018470	CCDC60	coiled-coil domain containing 60 [Source:HGNC Symbol;Acc:HGNC:28610]
ENSECAG00000009015	CCDC61	coiled-coil domain containing 61 [Source:HGNC Symbol;Acc:HGNC:33629]
ENSECAG00000017258	CCM2	CCM2 scaffolding protein [Source:HGNC Symbol;Acc:HGNC:21708]
ENSECAG00000019369	CCNF	cyclin F [Source:HGNC Symbol;Acc:HGNC:1591]
ENSECAG00000010378	CCNY	cyclin Y [Source:HGNC Symbol;Acc:HGNC:23354]
ENSECAG00000014169	CCSER2	coiled-coil serine rich protein 2 [Source:HGNC Symbol;Acc:HGNC:29197]
ENSECAG00000020091	CCT6A	chaperonin containing TCP1 subunit 6A [Source:HGNC Symbol;Acc:HGNC:1620]
ENSECAG00000018995	CD47	CD47 molecule [Source:HGNC Symbol;Acc:HGNC:1682]
ENSECAG00000024391	CD58	CD58 molecule [Source:HGNC Symbol;Acc:HGNC:1688]
ENSECAG00000016838	CDC14A	cell division cycle 14A [Source:HGNC Symbol;Acc:HGNC:1718]
ENSECAG00000016777	CDC20B	cell division cycle 20B [Source:HGNC Symbol;Acc:HGNC:24222]
ENSECAG00000017881	CDC42BPA	CDC42 binding protein kinase alpha [Source:HGNC Symbol;Acc:HGNC:1737]
ENSECAG00000021040	CDC42BPB	CDC42 binding protein kinase beta [Source:HGNC Symbol;Acc:HGNC:1738]
ENSECAG00000009712	CDC42BPG	CDC42 binding protein kinase gamma [Source:HGNC Symbol;Acc:HGNC:29829]
ENSECAG00000025015	CDK4	cyclin dependent kinase 4 [Source:HGNC Symbol;Acc:HGNC:1773]
ENSECAG00000024919	CDKAL1	CDK5 regulatory subunit associated protein 1 like 1 [Source:HGNC Symbol;Acc:HGNC:21050]
ENSECAG00000018674	CEMIP	cell migration inducing hyaluronan binding protein [Source:HGNC Symbol;Acc:HGNC:29213]
ENSECAG00000019351	CENPP	centromere protein P [Source:HGNC Symbol;Acc:HGNC:32933]
ENSECAG00000026853	CEP152	centrosomal protein 152 [Source:HGNC Symbol;Acc:HGNC:29298]
ENSECAG00000008428	CEP83	centrosomal protein 83 [Source:HGNC Symbol;Acc:HGNC:17966]
ENSECAG00000018926	CFDP1	craniofacial development protein 1 [Source:HGNC Symbol;Acc:HGNC:1873]
ENSECAG00000012445	CHD1	chromodomain helicase DNA binding protein 1 [Source:HGNC Symbol;Acc:HGNC:1915]
ENSECAG00000010051	CHD3	chromodomain helicase DNA binding protein 3 [Source:HGNC Symbol;Acc:HGNC:1918]
ENSECAG00000012713	CHERP	calcium homeostasis endoplasmic reticulum protein [Source:HGNC Symbol;Acc:HGNC:16930]
ENSECAG00000012830	CHN2	chimerin 2 [Source:HGNC Symbol;Acc:HGNC:1944]
ENSECAG00000018655	CHURC1	churchill domain containing 1 [Source:HGNC Symbol;Acc:HGNC:20099]
ENSECAG00000009232	CLASRP	CLK4 associating serine/arginine rich protein [Source:HGNC Symbol;Acc:HGNC:17731]
ENSECAG00000012906	CLEC4A	C-type lectin domain family 4 member A [Source:HGNC Symbol;Acc:HGNC:13257]
ENSECAG00000008235	CLEC9A	C-type lectin domain family 9 member A [Source:HGNC Symbol;Acc:HGNC:26705]
ENSECAG00000016069	CLYBL	citrate lyase beta like [Source:HGNC Symbol;Acc:HGNC:18355]
ENSECAG00000026864	CNBD1	cyclic nucleotide binding domain containing 1 [Source:HGNC Symbol;Acc:HGNC:26663]
ENSECAG00000000257	CNNM1	cyclin and CBS domain divalent metal cation transport mediator 1 [Source:HGNC Symbol;Acc:HGNC:102]
ENSECAG00000013575	CNTN3	contactin 3 [Source:HGNC Symbol;Acc:HGNC:2173]
ENSECAG00000009769	CNTN4	contactin 4 [Source:HGNC Symbol;Acc:HGNC:2174]
ENSECAG00000017885	CNTNAP5	contactin associated protein like 5 [Source:HGNC Symbol;Acc:HGNC:18748]
ENSECAG00000009462	COL14A1	Equus caballus collagen, type XIV, alpha 1 (COL14A1), mRNA. [Source:RefSeq mRNA;Acc:NM_001163870]
ENSECAG00000007420	COL19A1	collagen type XIX alpha 1 chain [Source:HGNC Symbol;Acc:HGNC:2196]
ENSECAG00000021314	COL4A2	collagen type IV alpha 2 chain [Source:HGNC Symbol;Acc:HGNC:2203]
ENSECAG00000017349	COL4A3BP	collagen type IV alpha 3 binding protein [Source:HGNC Symbol;Acc:HGNC:2205]
ENSECAG00000018963	COLEC12	collectin subfamily member 12 [Source:HGNC Symbol;Acc:HGNC:16016]
ENSECAG00000013579	COPG2	coatomer protein complex subunit gamma 2 [Source:HGNC Symbol;Acc:HGNC:2237]
ENSECAG00000019139	COPS7B	COP9 signalosome subunit 7B [Source:HGNC Symbol;Acc:HGNC:16760]
ENSECAG00000013601	COPS8	COP9 signalosome subunit 8 [Source:HGNC Symbol;Acc:HGNC:24335]
ENSECAG00000019955	COQ8A	coenzyme Q8A [Source:HGNC Symbol;Acc:HGNC:16812]
ENSECAG00000010669	CRB1	crumbs 1, cell polarity complex component [Source:HGNC Symbol;Acc:HGNC:2343]
ENSECAG00000011220	CREM	cAMP responsive element modulator [Source:HGNC Symbol;Acc:HGNC:2352]
ENSECAG00000012748	CRTC1	CREB regulated transcription coactivator 1 [Source:HGNC Symbol;Acc:HGNC:16062]
ENSECAG00000023827	CTDSPL	CTD small phosphatase like [Source:HGNC Symbol;Acc:HGNC:16890]
ENSECAG00000015050	CTH	cystathionine gamma-lyase [Source:HGNC Symbol;Acc:HGNC:2501]
ENSECAG00000009606	CUL1	cullin 1 [Source:HGNC Symbol;Acc:HGNC:2551]
ENSECAG00000006891	CUTC	cutC copper transporter [Source:HGNC Symbol;Acc:HGNC:24271]
ENSECAG00000000543	CYBRD1	cytochrome b reductase 1 [Source:HGNC Symbol;Acc:HGNC:20797]
ENSECAG00000019737	CYP27A1	cytochrome P450 family 27 subfamily A member 1 [Source:HGNC Symbol;Acc:HGNC:2605]
ENSECAG00000007407	CYP46A1	cytochrome P450 family 46 subfamily A member 1 [Source:HGNC Symbol;Acc:HGNC:2641]
ENSECAG00000026972	DACT3	dishevelled binding antagonist of beta catenin 3 [Source:HGNC Symbol;Acc:HGNC:30745]
ENSECAG00000023656	DCAF17	DDB1 and CUL4 associated factor 17 [Source:HGNC Symbol;Acc:HGNC:25784]
ENSECAG00000021760	DCC	DCC netrin 1 receptor [Source:HGNC Symbol;Acc:HGNC:2701]
ENSECAG00000012429	DCDC2	doublecortin domain containing 2 [Source:HGNC Symbol;Acc:HGNC:18141]
ENSECAG00000020413	DCN	Equus caballus decorin (DCN), mRNA. [Source:RefSeq mRNA;Acc:NM_001081925]
ENSECAG00000008711	DDB2	damage specific DNA binding protein 2 [Source:HGNC Symbol;Acc:HGNC:2718]
ENSECAG00000010355	DDX10	DEAD-box helicase 10 [Source:HGNC Symbol;Acc:HGNC:2735]
ENSECAG00000007750	DDX39B	DExD-box helicase 39B [Source:HGNC Symbol;Acc:HGNC:13917]
ENSECAG00000014746	DEPDC5	DEP domain containing 5 [Source:HGNC Symbol;Acc:HGNC:18423]
ENSECAG00000013988	DLC1	DLC1 Rho GTPase activating protein [Source:HGNC Symbol;Acc:HGNC:2897]
ENSECAG00000019602	DLEC1	deleted in lung and esophageal cancer 1 [Source:HGNC Symbol;Acc:HGNC:2899]
ENSECAG00000022137	DNA2	DNA replication helicase/nuclease 2 [Source:HGNC Symbol;Acc:HGNC:2939]
ENSECAG00000002831	DNAH17	dynein axonemal heavy chain 17 [Source:HGNC Symbol;Acc:HGNC:2946]
ENSECAG00000014954	DNAH5	dynein axonemal heavy chain 5 [Source:HGNC Symbol;Acc:HGNC:2950]
ENSECAG00000025159	DNAH9	dynein axonemal heavy chain 9 [Source:HGNC Symbol;Acc:HGNC:2953]
ENSECAG00000007629	DNAJC1	DnaJ heat shock protein family (Hsp40) member C1 [Source:HGNC Symbol;Acc:HGNC:20090]
ENSECAG00000013567	DRD2	dopamine receptor D2 [Source:HGNC Symbol;Acc:HGNC:3023]
ENSECAG00000016362	DUSP16	dual specificity phosphatase 16 [Source:HGNC Symbol;Acc:HGNC:17909]
ENSECAG00000019717	ECM2	extracellular matrix protein 2 [Source:HGNC Symbol;Acc:HGNC:3154]
ENSECAG00000020547	EEF2	eukaryotic translation elongation factor 2 [Source:HGNC Symbol;Acc:HGNC:3214]
ENSECAG00000015719	EIF4EBP1	eukaryotic translation initiation factor 4E binding protein 1 [Source:HGNC Symbol;Acc:HGNC:3288]
ENSECAG00000011147	EIF4G3	eukaryotic translation initiation factor 4 gamma 3 [Source:HGNC Symbol;Acc:HGNC:3298]
ENSECAG00000014859	ELP3	elongator acetyltransferase complex subunit 3 [Source:HGNC Symbol;Acc:HGNC:20696]
ENSECAG00000010199	EMC2	ER membrane protein complex subunit 2 [Source:HGNC Symbol;Acc:HGNC:28963]
ENSECAG00000022419	EPB42	erythrocyte membrane protein band 4.2 [Source:HGNC Symbol;Acc:HGNC:3381]
ENSECAG00000002267	EPG5	ectopic P-granules autophagy protein 5 homolog [Source:HGNC Symbol;Acc:HGNC:29331]
ENSECAG00000011631	EPHB2	EPH receptor B2 [Source:HGNC Symbol;Acc:HGNC:3393]
ENSECAG00000000532	EPS8L1	EPS8 like 1 [Source:HGNC Symbol;Acc:HGNC:21295]
ENSECAG00000003271	ERBIN	erbb2 interacting protein [Source:RefSeq peptide;Acc:NP_001296217]
ENSECAG00000024908	ERC1	ELKS/RAB6-interacting/CAST family member 1 [Source:HGNC Symbol;Acc:HGNC:17072]
ENSECAG00000015997	ESRRG	estrogen related receptor gamma [Source:HGNC Symbol;Acc:HGNC:3474]
ENSECAG00000010897	ETS1	ETS proto-oncogene 1, transcription factor [Source:HGNC Symbol;Acc:HGNC:3488]
ENSECAG00000023546	ETV6	ETS variant 6 [Source:HGNC Symbol;Acc:HGNC:3495]
ENSECAG00000022120	EWSR1	EWS RNA binding protein 1 [Source:HGNC Symbol;Acc:HGNC:3508]
ENSECAG00000019103	EXD2	exonuclease 3'-5' domain containing 2 [Source:HGNC Symbol;Acc:HGNC:20217]
ENSECAG00000023895	EXOC3L2	exocyst complex component 3 like 2 [Source:HGNC Symbol;Acc:HGNC:30162]
ENSECAG00000004434	EXOC4	exocyst complex component 4 [Source:HGNC Symbol;Acc:HGNC:30389]
ENSECAG00000015881	EXT2	exostosin glycosyltransferase 2 [Source:HGNC Symbol;Acc:HGNC:3513]
ENSECAG00000021712	EYA2	EYA transcriptional coactivator and phosphatase 2 [Source:HGNC Symbol;Acc:HGNC:3520]
ENSECAG00000000939	FAH	fumarylacetoacetate hydrolase [Source:HGNC Symbol;Acc:HGNC:3579]
ENSECAG00000011076	FAM120A	family with sequence similarity 120A [Source:HGNC Symbol;Acc:HGNC:13247]
ENSECAG00000007385	FAM129A	family with sequence similarity 129 member A [Source:HGNC Symbol;Acc:HGNC:16784]
ENSECAG00000011375	FAM135B	family with sequence similarity 135 member B [Source:HGNC Symbol;Acc:HGNC:28029]
ENSECAG00000007395	FAM160A1	family with sequence similarity 160 member A1 [Source:HGNC Symbol;Acc:HGNC:34237]
ENSECAG00000023340	FAM175B	family with sequence similarity 175 member B [Source:HGNC Symbol;Acc:HGNC:28975]
ENSECAG00000012524	FAM189A2	family with sequence similarity 189 member A2 [Source:HGNC Symbol;Acc:HGNC:24820]
ENSECAG00000009375	FAM198A	family with sequence similarity 198 member A [Source:HGNC Symbol;Acc:HGNC:24485]
ENSECAG00000008527	FAM3C	family with sequence similarity 3 member C [Source:HGNC Symbol;Acc:HGNC:18664]
ENSECAG00000006736	FANCC	Fanconi anemia complementation group C [Source:HGNC Symbol;Acc:HGNC:3584]
ENSECAG00000011790	FAP	fibroblast activation protein alpha [Source:HGNC Symbol;Acc:HGNC:3590]
ENSECAG00000015338	FBRSL1	fibrosin like 1 [Source:HGNC Symbol;Acc:HGNC:29308]
ENSECAG00000024909	FBXL2	F-box and leucine rich repeat protein 2 [Source:HGNC Symbol;Acc:HGNC:13598]
ENSECAG00000024327	FBXL5	F-box and leucine rich repeat protein 5 [Source:HGNC Symbol;Acc:HGNC:13602]
ENSECAG00000004253	FBXO34	F-box protein 34 [Source:HGNC Symbol;Acc:HGNC:20201]
ENSECAG00000018375	FBXO42	F-box protein 42 [Source:HGNC Symbol;Acc:HGNC:29249]
ENSECAG00000022582	FBXW7	F-box and WD repeat domain containing 7 [Source:HGNC Symbol;Acc:HGNC:16712]
ENSECAG00000008712	FBXW8	F-box and WD repeat domain containing 8 [Source:HGNC Symbol;Acc:HGNC:13597]
ENSECAG00000000136	FERMT1	fermitin family member 1 [Source:HGNC Symbol;Acc:HGNC:15889]
ENSECAG00000020769	FGF1	fibroblast growth factor 1 [Source:RefSeq peptide;Acc:NP_001157358]
ENSECAG00000024399	FGF12	fibroblast growth factor 12 [Source:HGNC Symbol;Acc:HGNC:3668]
ENSECAG00000021368	FGGY	FGGY carbohydrate kinase domain containing [Source:HGNC Symbol;Acc:HGNC:25610]
ENSECAG00000016973	FILIP1L	Equus caballus filamin A interacting protein 1-like (FILIP1L), mRNA. [Source:RefSeq mRNA;Acc:NM_001163896]
ENSECAG00000011304	FKBP5	FK506 binding protein 5 [Source:HGNC Symbol;Acc:HGNC:3721]
ENSECAG00000004536	FNBP1L	formin binding protein 1 like [Source:HGNC Symbol;Acc:HGNC:20851]
ENSECAG00000023697	FNDC3A	fibronectin type III domain containing 3A [Source:HGNC Symbol;Acc:HGNC:20296]
ENSECAG00000021537	FNDC7	fibronectin type III domain containing 7 [Source:HGNC Symbol;Acc:HGNC:26668]
ENSECAG00000017148	FNIP1	folliculin interacting protein 1 [Source:HGNC Symbol;Acc:HGNC:29418]
ENSECAG00000005936	FOXA3	forkhead box A3 [Source:HGNC Symbol;Acc:HGNC:5023]
ENSECAG00000008390	FOXN2	forkhead box N2 [Source:HGNC Symbol;Acc:HGNC:5281]
ENSECAG00000017891	FSTL1	follistatin like 1 [Source:HGNC Symbol;Acc:HGNC:3972]
ENSECAG00000018066	FSTL4	follistatin like 4 [Source:HGNC Symbol;Acc:HGNC:21389]
ENSECAG00000019538	FUZ	fuzzy planar cell polarity protein [Source:HGNC Symbol;Acc:HGNC:26219]
ENSECAG00000008319	FYN	FYN proto-oncogene, Src family tyrosine kinase [Source:HGNC Symbol;Acc:HGNC:4037]
ENSECAG00000019051	FYTTD1	forty-two-three domain containing 1 [Source:HGNC Symbol;Acc:HGNC:25407]
ENSECAG00000009066	GABBR2	gamma-aminobutyric acid type B receptor subunit 2 [Source:HGNC Symbol;Acc:HGNC:4507]
ENSECAG00000000924	GABRA2	gamma-aminobutyric acid type A receptor alpha2 subunit [Source:HGNC Symbol;Acc:HGNC:4076]
ENSECAG00000022463	GABRB3	gamma-aminobutyric acid type A receptor beta3 subunit [Source:HGNC Symbol;Acc:HGNC:4083]
ENSECAG00000009343	GALC	galactosylceramidase [Source:HGNC Symbol;Acc:HGNC:4115]
ENSECAG00000022190	GALNT1	polypeptide N-acetylgalactosaminyltransferase 1 [Source:HGNC Symbol;Acc:HGNC:4123]
ENSECAG00000006979	GALNT10	polypeptide N-acetylgalactosaminyltransferase 10 [Source:HGNC Symbol;Acc:HGNC:19873]
ENSECAG00000019514	GALNT14	polypeptide N-acetylgalactosaminyltransferase 14 [Source:HGNC Symbol;Acc:HGNC:22946]
ENSECAG00000008653	GALNT2	polypeptide N-acetylgalactosaminyltransferase 2 [Source:HGNC Symbol;Acc:HGNC:4124]
ENSECAG00000007468	GAS2	growth arrest specific 2 [Source:HGNC Symbol;Acc:HGNC:4167]
ENSECAG00000014096	GBE1	Equus caballus glucan (1,4-alpha-), branching enzyme 1 (GBE1), mRNA. [Source:RefSeq mRNA;Acc:NM_001081940]
ENSECAG00000021088	GDF9	growth differentiation factor 9 [Source:HGNC Symbol;Acc:HGNC:4224]
ENSECAG00000010098	GDPD5	glycerophosphodiester phosphodiesterase domain containing 5 [Source:HGNC Symbol;Acc:HGNC:28804]
ENSECAG00000020479	GEMIN5	gem nuclear organelle associated protein 5 [Source:HGNC Symbol;Acc:HGNC:20043]
ENSECAG00000005915	GEMIN7	gem nuclear organelle associated protein 7 [Source:HGNC Symbol;Acc:HGNC:20045]
ENSECAG00000010627	GIPC2	GIPC PDZ domain containing family member 2 [Source:HGNC Symbol;Acc:HGNC:18177]
ENSECAG00000020544	GLIS3	GLIS family zinc finger 3 [Source:HGNC Symbol;Acc:HGNC:28510]
ENSECAG00000001999	GMDS	GDP-mannose 4,6-dehydratase [Source:HGNC Symbol;Acc:HGNC:4369]
ENSECAG00000009760	GMNN	geminin, DNA replication inhibitor [Source:HGNC Symbol;Acc:HGNC:17493]
ENSECAG00000009110	GPALPP1	GPALPP motifs containing 1 [Source:HGNC Symbol;Acc:HGNC:20298]
ENSECAG00000018093	GPI	glucose-6-phosphate isomerase [Source:HGNC Symbol;Acc:HGNC:4458]
ENSECAG00000005409	GPR31	G protein-coupled receptor 31 [Source:HGNC Symbol;Acc:HGNC:4486]
ENSECAG00000024158	GRB10	growth factor receptor bound protein 10 [Source:HGNC Symbol;Acc:HGNC:4564]
ENSECAG00000013681	GRHL2	grainyhead like transcription factor 2 [Source:HGNC Symbol;Acc:HGNC:2799]
ENSECAG00000020849	GRIA1	glutamate ionotropic receptor AMPA type subunit 1 [Source:HGNC Symbol;Acc:HGNC:4571]
ENSECAG00000021446	GRID1	glutamate ionotropic receptor delta type subunit 1 [Source:HGNC Symbol;Acc:HGNC:4575]
ENSECAG00000022031	GRID2	glutamate ionotropic receptor delta type subunit 2 [Source:HGNC Symbol;Acc:HGNC:4576]
ENSECAG00000002359	GRIK1	glutamate ionotropic receptor kainate type subunit 1 [Source:HGNC Symbol;Acc:HGNC:4579]
ENSECAG00000020215	GRIK2	glutamate ionotropic receptor kainate type subunit 2 [Source:HGNC Symbol;Acc:HGNC:4580]
ENSECAG00000018719	GRK7	G protein-coupled receptor kinase 7 [Source:HGNC Symbol;Acc:HGNC:17031]
ENSECAG00000023691	GRM1	glutamate metabotropic receptor 1 [Source:HGNC Symbol;Acc:HGNC:4593]
ENSECAG00000014803	GTF3A	general transcription factor IIIA [Source:HGNC Symbol;Acc:HGNC:4662]
ENSECAG00000023352	GULP1	GULP, engulfment adaptor PTB domain containing 1 [Source:HGNC Symbol;Acc:HGNC:18649]
ENSECAG00000011563	GXYLT1	glucoside xylosyltransferase 1 [Source:HGNC Symbol;Acc:HGNC:27482]
ENSECAG00000008483	GXYLT2	glucoside xylosyltransferase 2 [Source:HGNC Symbol;Acc:HGNC:33383]
ENSECAG00000000343	HACD4	3-hydroxyacyl-CoA dehydratase 4 [Source:HGNC Symbol;Acc:HGNC:20920]
ENSECAG00000015725	HADHA	hydroxyacyl-CoA dehydrogenase/3-ketoacyl-CoA thiolase/enoyl-CoA hydratase (trifunctional protein), alpha subunit [Source:HGNC Symbol;Acc:HGNC:4801]
ENSECAG00000007882	HADHB	hydroxyacyl-CoA dehydrogenase/3-ketoacyl-CoA thiolase/enoyl-CoA hydratase (trifunctional protein), beta subunit [Source:HGNC Symbol;Acc:HGNC:4803]
ENSECAG00000002905	HDAC11	histone deacetylase 11 [Source:HGNC Symbol;Acc:HGNC:19086]
ENSECAG00000018810	HELLS	helicase, lymphoid-specific [Source:HGNC Symbol;Acc:HGNC:4861]
ENSECAG00000006636	HENMT1	HEN1 methyltransferase homolog 1 [Source:HGNC Symbol;Acc:HGNC:26400]
ENSECAG00000017677	HERC2	HECT and RLD domain containing E3 ubiquitin protein ligase 2 [Source:HGNC Symbol;Acc:HGNC:4868]
ENSECAG00000013905	HHAT	hedgehog acyltransferase [Source:HGNC Symbol;Acc:HGNC:18270]
ENSECAG00000022880	HIP1	huntingtin interacting protein 1 [Source:HGNC Symbol;Acc:HGNC:4913]
ENSECAG00000018490	HIVEP3	human immunodeficiency virus type I enhancer binding protein 3 [Source:HGNC Symbol;Acc:HGNC:13561]
ENSECAG00000006603	HLA-DOA	major histocompatibility complex, class II, DO alpha [Source:HGNC Symbol;Acc:HGNC:4936]
ENSECAG00000020976	HLA-DOB	major histocompatibility complex, class II, DO beta [Source:HGNC Symbol;Acc:HGNC:4937]
ENSECAG00000013733	HNRNPR	heterogeneous nuclear ribonucleoprotein R [Source:HGNC Symbol;Acc:HGNC:5047]
ENSECAG00000005379	HPGD	Equus caballus hydroxyprostaglandin dehydrogenase 15-(NAD) (HPGD), mRNA. [Source:RefSeq mRNA;Acc:NM_001081786]
ENSECAG00000005730	HPGDS	hematopoietic prostaglandin D synthase [Source:HGNC Symbol;Acc:HGNC:17890]
ENSECAG00000020813	HSPA4	heat shock protein family A (Hsp70) member 4 [Source:HGNC Symbol;Acc:HGNC:5237]
ENSECAG00000013365	HTR4	5-hydroxytryptamine receptor 4 [Source:RefSeq peptide;Acc:NP_001157454]
ENSECAG00000022973	HTR7	5-hydroxytryptamine receptor 7 [Source:HGNC Symbol;Acc:HGNC:5302]
ENSECAG00000012360	HYDIN	HYDIN, axonemal central pair apparatus protein [Source:HGNC Symbol;Acc:HGNC:19368]
ENSECAG00000007105	IDH2	isocitrate dehydrogenase (NADP(+)) 2, mitochondrial [Source:HGNC Symbol;Acc:HGNC:5383]
ENSECAG00000009365	IFT88	intraflagellar transport 88 [Source:HGNC Symbol;Acc:HGNC:20606]
ENSECAG00000020685	IGF2BP2	insulin like growth factor 2 mRNA binding protein 2 [Source:HGNC Symbol;Acc:HGNC:28867]
ENSECAG00000024175	IKZF4	IKAROS family zinc finger 4 [Source:HGNC Symbol;Acc:HGNC:13179]
ENSECAG00000016985	IL36G	interleukin 36, gamma [Source:HGNC Symbol;Acc:HGNC:15741]
ENSECAG00000008299	IL4	Equus caballus interleukin 4 (IL4), mRNA. [Source:RefSeq mRNA;Acc:NM_001082519]
ENSECAG00000021525	IL4R	Equus caballus interleukin 4 receptor (IL4R), mRNA. [Source:RefSeq mRNA;Acc:NM_001081774]
ENSECAG00000024661	ILKAP	ILK associated serine/threonine phosphatase [Source:HGNC Symbol;Acc:HGNC:15566]
ENSECAG00000004289	INPP4A	inositol polyphosphate-4-phosphatase type I A [Source:HGNC Symbol;Acc:HGNC:6074]
ENSECAG00000010327	INPP4B	inositol polyphosphate-4-phosphatase type II B [Source:HGNC Symbol;Acc:HGNC:6075]
ENSECAG00000019901	INPP5E	inositol polyphosphate-5-phosphatase E [Source:HGNC Symbol;Acc:HGNC:21474]
ENSECAG00000010127	INSR	insulin receptor [Source:HGNC Symbol;Acc:HGNC:6091]
ENSECAG00000007674	IQCH	IQ motif containing H [Source:HGNC Symbol;Acc:HGNC:25721]
ENSECAG00000005837	IRGC	immunity related GTPase cinema [Source:HGNC Symbol;Acc:HGNC:28835]
ENSECAG00000015273	IRX1	iroquois homeobox 1 [Source:HGNC Symbol;Acc:HGNC:14358]
ENSECAG00000024979	ITGA5	integrin subunit alpha 5 [Source:HGNC Symbol;Acc:HGNC:6141]
ENSECAG00000012863	ITGA8	integrin subunit alpha 8 [Source:HGNC Symbol;Acc:HGNC:6144]
ENSECAG00000017418	ITGAM	integrin subunit alpha M [Source:HGNC Symbol;Acc:HGNC:6149]
ENSECAG00000003260	ITIH5	inter-alpha-trypsin inhibitor heavy chain family member 5 [Source:HGNC Symbol;Acc:HGNC:21449]
ENSECAG00000009694	IWS1	IWS1, SUPT6H interacting protein [Source:HGNC Symbol;Acc:HGNC:25467]
ENSECAG00000022869	JAKMIP1	janus kinase and microtubule interacting protein 1 [Source:HGNC Symbol;Acc:HGNC:26460]
ENSECAG00000016817	JAZF1	JAZF zinc finger 1 [Source:HGNC Symbol;Acc:HGNC:28917]
ENSECAG00000017531	KANSL1	KAT8 regulatory NSL complex subunit 1 [Source:HGNC Symbol;Acc:HGNC:24565]
ENSECAG00000023450	KATNBL1	katanin regulatory subunit B1 like 1 [Source:HGNC Symbol;Acc:HGNC:26199]
ENSECAG00000010280	KCNC2	potassium voltage-gated channel subfamily C member 2 [Source:HGNC Symbol;Acc:HGNC:6234]
ENSECAG00000023943	KCNC4	potassium voltage-gated channel subfamily C member 4 [Source:HGNC Symbol;Acc:HGNC:6236]
ENSECAG00000022493	KCNG4	potassium voltage-gated channel modifier subfamily G member 4 [Source:HGNC Symbol;Acc:HGNC:19697]
ENSECAG00000000431	KCNH1	potassium voltage-gated channel subfamily H member 1 [Source:HGNC Symbol;Acc:HGNC:6250]
ENSECAG00000018365	KCNIP4	potassium voltage-gated channel interacting protein 4 [Source:HGNC Symbol;Acc:HGNC:30083]
ENSECAG00000004703	KCNJ6	potassium voltage-gated channel subfamily J member 6 [Source:HGNC Symbol;Acc:HGNC:6267]
ENSECAG00000023472	KCNK2	potassium two pore domain channel subfamily K member 2 [Source:HGNC Symbol;Acc:HGNC:6277]
ENSECAG00000021360	KCNMB1	potassium calcium-activated channel subfamily M regulatory beta subunit 1 [Source:HGNC Symbol;Acc:HGNC:6285]
ENSECAG00000022214	KCNT2	potassium sodium-activated channel subfamily T member 2 [Source:HGNC Symbol;Acc:HGNC:18866]
ENSECAG00000023359	KCTD5	potassium channel tetramerization domain containing 5 [Source:HGNC Symbol;Acc:HGNC:21423]
ENSECAG00000021281	KDM5A	lysine demethylase 5A [Source:HGNC Symbol;Acc:HGNC:9886]
ENSECAG00000024031	KIAA0232	KIAA0232 [Source:HGNC Symbol;Acc:HGNC:28992]
ENSECAG00000000015	KIAA1217	KIAA1217 [Source:HGNC Symbol;Acc:HGNC:25428]
ENSECAG00000019995	KIAA1841	KIAA1841 [Source:HGNC Symbol;Acc:HGNC:29387]
ENSECAG00000007934	KIAA1958	KIAA1958 [Source:HGNC Symbol;Acc:HGNC:23427]
ENSECAG00000007559	KIF16B	kinesin family member 16B [Source:HGNC Symbol;Acc:HGNC:15869]
ENSECAG00000020336	KIF1B	kinesin family member 1B [Source:HGNC Symbol;Acc:HGNC:16636]
ENSECAG00000010758	KIF24	kinesin family member 24 [Source:HGNC Symbol;Acc:HGNC:19916]
ENSECAG00000013009	KIF26B	kinesin family member 26B [Source:HGNC Symbol;Acc:HGNC:25484]
ENSECAG00000021244	KIF27	kinesin family member 27 [Source:HGNC Symbol;Acc:HGNC:18632]
ENSECAG00000024644	KIF3A	kinesin family member 3A [Source:HGNC Symbol;Acc:HGNC:6319]
ENSECAG00000006304	KIF6	kinesin family member 6 [Source:HGNC Symbol;Acc:HGNC:21202]
ENSECAG00000018338	KIRREL	kin of IRRE like (Drosophila) [Source:HGNC Symbol;Acc:HGNC:15734]
ENSECAG00000014904	KLC1	kinesin light chain 1 [Source:HGNC Symbol;Acc:HGNC:6387]
ENSECAG00000004549	KPNA6	karyopherin subunit alpha 6 [Source:HGNC Symbol;Acc:HGNC:6399]
ENSECAG00000019176	KRT80	keratin 80 [Source:HGNC Symbol;Acc:HGNC:27056]
ENSECAG00000023844	LAMA2	laminin subunit alpha 2 [Source:HGNC Symbol;Acc:HGNC:6482]
ENSECAG00000008303	LAMB1	laminin subunit beta 1 [Source:HGNC Symbol;Acc:HGNC:6486]
ENSECAG00000024346	LARS2	leucyl-tRNA synthetase 2, mitochondrial [Source:HGNC Symbol;Acc:HGNC:17095]
ENSECAG00000019637	LGALS12	galectin 12 [Source:HGNC Symbol;Acc:HGNC:15788]
ENSECAG00000006329	LIPN	lipase family member N [Source:HGNC Symbol;Acc:HGNC:23452]
ENSECAG00000014723	LPP	LIM domain containing preferred translocation partner in lipoma [Source:HGNC Symbol;Acc:HGNC:6679]
ENSECAG00000010768	LRBA	LPS responsive beige-like anchor protein [Source:HGNC Symbol;Acc:HGNC:1742]
ENSECAG00000023846	LRCH3	leucine rich repeats and calponin homology domain containing 3 [Source:HGNC Symbol;Acc:HGNC:28637]
ENSECAG00000014825	LRPAP1	LDL receptor related protein associated protein 1 [Source:HGNC Symbol;Acc:HGNC:6701]
ENSECAG00000019554	LRRC40	leucine rich repeat containing 40 [Source:HGNC Symbol;Acc:HGNC:26004]
ENSECAG00000006937	LRRC7	leucine rich repeat containing 7 [Source:HGNC Symbol;Acc:HGNC:18531]
ENSECAG00000007514	LRRC74A	leucine rich repeat containing 74A [Source:HGNC Symbol;Acc:HGNC:23346]
ENSECAG00000011092	LRTM1	leucine rich repeats and transmembrane domains 1 [Source:HGNC Symbol;Acc:HGNC:25023]
ENSECAG00000012530	LSAMP	limbic system-associated membrane protein [Source:HGNC Symbol;Acc:HGNC:6705]
ENSECAG00000014321	LYPD6	LY6/PLAUR domain containing 6 [Source:HGNC Symbol;Acc:HGNC:28751]
ENSECAG00000013932	LYPD6B	LY6/PLAUR domain containing 6B [Source:HGNC Symbol;Acc:HGNC:27018]
ENSECAG00000004262	LZTR1	leucine zipper like transcription regulator 1 [Source:HGNC Symbol;Acc:HGNC:6742]
ENSECAG00000019137	MAML3	mastermind like transcriptional coactivator 3 [Source:HGNC Symbol;Acc:HGNC:16272]
ENSECAG00000019681	MAN1A2	mannosidase alpha class 1A member 2 [Source:HGNC Symbol;Acc:HGNC:6822]
ENSECAG00000025163	MAP2K4	mitogen-activated protein kinase kinase 4 [Source:HGNC Symbol;Acc:HGNC:6844]
ENSECAG00000017280	MAPK10	mitogen-activated protein kinase 10 [Source:HGNC Symbol;Acc:HGNC:6872]
ENSECAG00000021899	MAPKAPK2	mitogen-activated protein kinase-activated protein kinase 2 [Source:HGNC Symbol;Acc:HGNC:6887]
ENSECAG00000025138	MARCH9	membrane associated ring-CH-type finger 9 [Source:HGNC Symbol;Acc:HGNC:25139]
ENSECAG00000000359	MARK4	microtubule affinity regulating kinase 4 [Source:HGNC Symbol;Acc:HGNC:13538]
ENSECAG00000017672	MAST4	microtubule associated serine/threonine kinase family member 4 [Source:HGNC Symbol;Acc:HGNC:19037]
ENSECAG00000022491	MBIP	MAP3K12 binding inhibitory protein 1 [Source:HGNC Symbol;Acc:HGNC:20427]
ENSECAG00000010283	MBTPS1	membrane bound transcription factor peptidase, site 1 [Source:HGNC Symbol;Acc:HGNC:15456]
ENSECAG00000023118	MCC	mutated in colorectal cancers [Source:HGNC Symbol;Acc:HGNC:6935]
ENSECAG00000015452	MCM8	minichromosome maintenance 8 homologous recombination repair factor [Source:HGNC Symbol;Acc:HGNC:16147]
ENSECAG00000024482	ME1	malic enzyme 1 [Source:HGNC Symbol;Acc:HGNC:6983]
ENSECAG00000023738	MED10	mediator complex subunit 10 [Source:HGNC Symbol;Acc:HGNC:28760]
ENSECAG00000020149	MED20	mediator complex subunit 20 [Source:HGNC Symbol;Acc:HGNC:16840]
ENSECAG00000020698	MELK	maternal embryonic leucine zipper kinase [Source:HGNC Symbol;Acc:HGNC:16870]
ENSECAG00000023970	MERTK	MER proto-oncogene, tyrosine kinase [Source:HGNC Symbol;Acc:HGNC:7027]
ENSECAG00000004756	METTL5	methyltransferase like 5 [Source:HGNC Symbol;Acc:HGNC:25006]
ENSECAG00000019856	METTL8	methyltransferase like 8 [Source:HGNC Symbol;Acc:HGNC:25856]
ENSECAG00000003495	MFHAS1	malignant fibrous histiocytoma amplified sequence 1 [Source:HGNC Symbol;Acc:HGNC:16982]
ENSECAG00000016296	MFN2	mitofusin 2 [Source:HGNC Symbol;Acc:HGNC:16877]
ENSECAG00000019151	MFSD9	major facilitator superfamily domain containing 9 [Source:HGNC Symbol;Acc:HGNC:28158]
ENSECAG00000015468	MGAT4A	mannosyl (alpha-1,3-)-glycoprotein beta-1,4-N-acetylglucosaminyltransferase, isozyme A [Source:HGNC Symbol;Acc:HGNC:7047]
ENSECAG00000000469	MINDY3	MINDY lysine 48 deubiquitinase 3 [Source:HGNC Symbol;Acc:HGNC:23578]
ENSECAG00000008680	MINK1	misshapen like kinase 1 [Source:HGNC Symbol;Acc:HGNC:17565]
ENSECAG00000019528	MKKS	McKusick-Kaufman syndrome [Source:HGNC Symbol;Acc:HGNC:7108]
ENSECAG00000012723	MLLT10	myeloid/lymphoid or mixed-lineage leukemia; translocated to, 10 [Source:HGNC Symbol;Acc:HGNC:16063]
ENSECAG00000000295	MRE11	MRE11 homolog, double strand break repair nuclease [Source:HGNC Symbol;Acc:HGNC:7230]
ENSECAG00000016368	MS4A2	membrane spanning 4-domains A2 [Source:HGNC Symbol;Acc:HGNC:7316]
ENSECAG00000005110	MSRB3	methionine sulfoxide reductase B3 [Source:HGNC Symbol;Acc:HGNC:27375]
ENSECAG00000018921	MTMR2	myotubularin related protein 2 [Source:HGNC Symbol;Acc:HGNC:7450]
ENSECAG00000022936	MUM1	melanoma associated antigen (mutated) 1 [Source:HGNC Symbol;Acc:HGNC:29641]
ENSECAG00000017566	MVB12B	multivesicular body subunit 12B [Source:HGNC Symbol;Acc:HGNC:23368]
ENSECAG00000008775	MYLK3	myosin light chain kinase 3 [Source:HGNC Symbol;Acc:HGNC:29826]
ENSECAG00000000293	MYO3B	myosin IIIB [Source:HGNC Symbol;Acc:HGNC:15576]
ENSECAG00000016282	NAALADL2	N-acetylated alpha-linked acidic dipeptidase like 2 [Source:HGNC Symbol;Acc:HGNC:23219]
ENSECAG00000016772	NANS	N-acetylneuraminate synthase [Source:HGNC Symbol;Acc:HGNC:19237]
ENSECAG00000002652	NAT1	N-acetyltransferase 1 [Source:HGNC Symbol;Acc:HGNC:7645]
ENSECAG00000008634	NCAPH	non-SMC condensin I complex subunit H [Source:HGNC Symbol;Acc:HGNC:1112]
ENSECAG00000020850	NCOA3	nuclear receptor coactivator 3 [Source:HGNC Symbol;Acc:HGNC:7670]
ENSECAG00000017527	NDUFAF2	NADH:ubiquinone oxidoreductase complex assembly factor 2 [Source:HGNC Symbol;Acc:HGNC:28086]
ENSECAG00000000402	NDUFS7	NADH:ubiquinone oxidoreductase core subunit S7 [Source:HGNC Symbol;Acc:HGNC:7714]
ENSECAG00000006637	NECTIN3	nectin cell adhesion molecule 3 [Source:HGNC Symbol;Acc:HGNC:17664]
ENSECAG00000017761	NEK4	NIMA related kinase 4 [Source:HGNC Symbol;Acc:HGNC:11399]
ENSECAG00000024835	NELL1	neural EGFL like 1 [Source:HGNC Symbol;Acc:HGNC:7750]
ENSECAG00000025101	NELL2	neural EGFL like 2 [Source:HGNC Symbol;Acc:HGNC:7751]
ENSECAG00000024743	NEO1	neogenin 1 [Source:HGNC Symbol;Acc:HGNC:7754]
ENSECAG00000008317	NF1	neurofibromin 1 [Source:HGNC Symbol;Acc:HGNC:7765]
ENSECAG00000024536	NFE2	nuclear factor, erythroid 2 [Source:HGNC Symbol;Acc:HGNC:7780]
ENSECAG00000018478	NIFK	nucleolar protein interacting with the FHA domain of MKI67 [Source:HGNC Symbol;Acc:HGNC:17838]
ENSECAG00000020401	NKTR	natural killer cell triggering receptor [Source:HGNC Symbol;Acc:HGNC:7833]
ENSECAG00000008523	NLRP1	NLR family pyrin domain containing 1 [Source:HGNC Symbol;Acc:HGNC:14374]
ENSECAG00000022676	NOCT	nocturnin [Source:HGNC Symbol;Acc:HGNC:14254]
ENSECAG00000012908	NOL9	nucleolar protein 9 [Source:HGNC Symbol;Acc:HGNC:26265]
ENSECAG00000015266	NOTCH2	notch 2 [Source:HGNC Symbol;Acc:HGNC:7882]
ENSECAG00000020844	NOX3	NADPH oxidase 3 [Source:HGNC Symbol;Acc:HGNC:7890]
ENSECAG00000010498	NPFFR1	neuropeptide FF receptor 1 [Source:HGNC Symbol;Acc:HGNC:17425]
ENSECAG00000008518	NPNT	nephronectin [Source:HGNC Symbol;Acc:HGNC:27405]
ENSECAG00000003978	NPY2R	Equus caballus neuropeptide Y receptor Y2 (NPY2R), mRNA. [Source:RefSeq mRNA;Acc:NM_001257129]
ENSECAG00000000645	NR2C1	nuclear receptor subfamily 2 group C member 1 [Source:HGNC Symbol;Acc:HGNC:7971]
ENSECAG00000016605	NR3C2	nuclear receptor subfamily 3 group C member 2 [Source:HGNC Symbol;Acc:HGNC:7979]
ENSECAG00000015418	NR5A2	Equus caballus nuclear receptor subfamily 5, group A, member 2 (NR5A2), mRNA. [Source:RefSeq mRNA;Acc:NM_001081795]
ENSECAG00000020753	NRP1	neuropilin 1 [Source:HGNC Symbol;Acc:HGNC:8004]
ENSECAG00000009221	NSUN6	NOP2/Sun RNA methyltransferase family member 6 [Source:HGNC Symbol;Acc:HGNC:23529]
ENSECAG00000009420	NT5E	5'-nucleotidase ecto [Source:HGNC Symbol;Acc:HGNC:8021]
ENSECAG00000019279	NTN5	netrin 5 [Source:HGNC Symbol;Acc:HGNC:25208]
ENSECAG00000012510	NTRK3	neurotrophic receptor tyrosine kinase 3 [Source:HGNC Symbol;Acc:HGNC:8033]
ENSECAG00000022535	NUDCD3	NudC domain containing 3 [Source:HGNC Symbol;Acc:HGNC:22208]
ENSECAG00000009370	ORC1	origin recognition complex subunit 1 [Source:HGNC Symbol;Acc:HGNC:8487]
ENSECAG00000002692	OTOF	otoferlin [Source:HGNC Symbol;Acc:HGNC:8515]
ENSECAG00000024817	P4HA2	prolyl 4-hydroxylase subunit alpha 2 [Source:HGNC Symbol;Acc:HGNC:8547]
ENSECAG00000016619	PARD3	par-3 family cell polarity regulator [Source:HGNC Symbol;Acc:HGNC:16051]
ENSECAG00000008768	PARD3B	par-3 family cell polarity regulator beta [Source:HGNC Symbol;Acc:HGNC:14446]
ENSECAG00000009458	PARP4	poly(ADP-ribose) polymerase family member 4 [Source:HGNC Symbol;Acc:HGNC:271]
ENSECAG00000011108	PARP8	poly(ADP-ribose) polymerase family member 8 [Source:HGNC Symbol;Acc:HGNC:26124]
ENSECAG00000018952	PCCA	propionyl-CoA carboxylase alpha subunit [Source:HGNC Symbol;Acc:HGNC:8653]
ENSECAG00000011363	PCNX3	pecanex homolog 3 (Drosophila) [Source:HGNC Symbol;Acc:HGNC:18760]
ENSECAG00000001142	PCSK2	proprotein convertase subtilisin/kexin type 2 [Source:HGNC Symbol;Acc:HGNC:8744]
ENSECAG00000013771	PDE4D	phosphodiesterase 4D [Source:HGNC Symbol;Acc:HGNC:8783]
ENSECAG00000020846	PDE7B	phosphodiesterase 7B [Source:HGNC Symbol;Acc:HGNC:8792]
ENSECAG00000024273	PDLIM4	PDZ and LIM domain 4 [Source:HGNC Symbol;Acc:HGNC:16501]
ENSECAG00000016733	PDLIM5	PDZ and LIM domain 5 [Source:HGNC Symbol;Acc:HGNC:17468]
ENSECAG00000000626	PDPK1	3-phosphoinositide dependent protein kinase 1 [Source:HGNC Symbol;Acc:HGNC:8816]
ENSECAG00000024085	PDSS2	decaprenyl diphosphate synthase subunit 2 [Source:HGNC Symbol;Acc:HGNC:23041]
ENSECAG00000011351	PDZK1	PDZ domain containing 1 [Source:HGNC Symbol;Acc:HGNC:8821]
ENSECAG00000014864	PDZRN3	PDZ domain containing ring finger 3 [Source:HGNC Symbol;Acc:HGNC:17704]
ENSECAG00000015134	PELI2	pellino E3 ubiquitin protein ligase family member 2 [Source:HGNC Symbol;Acc:HGNC:8828]
ENSECAG00000006175	PGBD5	piggyBac transposable element derived 5 [Source:HGNC Symbol;Acc:HGNC:19405]
ENSECAG00000007706	PHACTR3	phosphatase and actin regulator 3 [Source:HGNC Symbol;Acc:HGNC:15833]
ENSECAG00000006043	PHC3	polyhomeotic homolog 3 [Source:HGNC Symbol;Acc:HGNC:15682]
ENSECAG00000016613	PHLDB2	pleckstrin homology like domain family B member 2 [Source:HGNC Symbol;Acc:HGNC:29573]
ENSECAG00000008416	PHTF1	putative homeodomain transcription factor 1 [Source:HGNC Symbol;Acc:HGNC:8939]
ENSECAG00000016196	PIGR	Equus caballus polymeric immunoglobulin receptor (PIGR), mRNA. [Source:RefSeq mRNA;Acc:NM_001284539]
ENSECAG00000023941	PIK3CB	phosphatidylinositol-4,5-bisphosphate 3-kinase catalytic subunit beta [Source:HGNC Symbol;Acc:HGNC:8976]
ENSECAG00000022699	PKHD1	polycystic kidney and hepatic disease 1 (autosomal recessive) [Source:HGNC Symbol;Acc:HGNC:9016]
ENSECAG00000018771	PKNOX2	PBX/knotted 1 homeobox 2 [Source:HGNC Symbol;Acc:HGNC:16714]
ENSECAG00000015034	PLAC8	placenta specific 8 [Source:HGNC Symbol;Acc:HGNC:19254]
ENSECAG00000012582	PLCD4	phospholipase C delta 4 [Source:HGNC Symbol;Acc:HGNC:9062]
ENSECAG00000015845	PLD5	phospholipase D family member 5 [Source:HGNC Symbol;Acc:HGNC:26879]
ENSECAG00000017520	PLXDC2	plexin domain containing 2 [Source:HGNC Symbol;Acc:HGNC:21013]
ENSECAG00000000022	PLXNA1	plexin A1 [Source:HGNC Symbol;Acc:HGNC:9099]
ENSECAG00000022206	PMPCA	peptidase, mitochondrial processing alpha subunit [Source:HGNC Symbol;Acc:HGNC:18667]
ENSECAG00000013591	PMS1	PMS1 homolog 1, mismatch repair system component [Source:HGNC Symbol;Acc:HGNC:9121]
ENSECAG00000006077	POLD1	DNA polymerase delta 1, catalytic subunit [Source:HGNC Symbol;Acc:HGNC:9175]
ENSECAG00000014876	POLK	DNA polymerase kappa [Source:HGNC Symbol;Acc:HGNC:9183]
ENSECAG00000019086	POLR3B	RNA polymerase III subunit B [Source:HGNC Symbol;Acc:HGNC:30348]
ENSECAG00000021963	POMGNT1	protein O-linked mannose N-acetylglucosaminyltransferase 1 (beta 1,2-) [Source:HGNC Symbol;Acc:HGNC:19139]
ENSECAG00000008755	POR	Equus caballus P450 (cytochrome) oxidoreductase (POR), mRNA. [Source:RefSeq mRNA;Acc:NM_001122655]
ENSECAG00000023841	POSTN	periostin [Source:HGNC Symbol;Acc:HGNC:16953]
ENSECAG00000013209	POU6F2	POU class 6 homeobox 2 [Source:HGNC Symbol;Acc:HGNC:21694]
ENSECAG00000011682	PPFIA2	PTPRF interacting protein alpha 2 [Source:HGNC Symbol;Acc:HGNC:9246]
ENSECAG00000014526	PPIL6	peptidylprolyl isomerase like 6 [Source:HGNC Symbol;Acc:HGNC:21557]
ENSECAG00000008975	PPM1H	protein phosphatase, Mg2+/Mn2+ dependent 1H [Source:HGNC Symbol;Acc:HGNC:18583]
ENSECAG00000020406	PPP1R12A	protein phosphatase 1 regulatory subunit 12A [Source:HGNC Symbol;Acc:HGNC:7618]
ENSECAG00000001869	PPP1R12C	protein phosphatase 1 regulatory subunit 12C [Source:HGNC Symbol;Acc:HGNC:14947]
ENSECAG00000019863	PPP1R32	protein phosphatase 1 regulatory subunit 32 [Source:HGNC Symbol;Acc:HGNC:28869]
ENSECAG00000018078	PPP1R36	protein phosphatase 1 regulatory subunit 36 [Source:HGNC Symbol;Acc:HGNC:20097]
ENSECAG00000012840	PPP1R37	protein phosphatase 1 regulatory subunit 37 [Source:HGNC Symbol;Acc:HGNC:27607]
ENSECAG00000013951	PPP2R2C	protein phosphatase 2 regulatory subunit Bgamma [Source:HGNC Symbol;Acc:HGNC:9306]
ENSECAG00000016071	PPP2R5B	protein phosphatase 2 regulatory subunit B'beta [Source:HGNC Symbol;Acc:HGNC:9310]
ENSECAG00000017045	PRDM16	PR/SET domain 16 [Source:HGNC Symbol;Acc:HGNC:14000]
ENSECAG00000002430	PRKAG3	Equus caballus protein kinase, AMP-activated, gamma 3 non-catalytic subunit (PRKAG3), mRNA. [Source:RefSeq mRNA;Acc:NM_001081915]
ENSECAG00000013529	PRKCH	protein kinase C eta [Source:HGNC Symbol;Acc:HGNC:9403]
ENSECAG00000024775	PRKD2	protein kinase D2 [Source:HGNC Symbol;Acc:HGNC:17293]
ENSECAG00000020168	PRKDC	Equus caballus DNA-dependent protein kinase catalytic subunit (DNAPK), mRNA. [Source:RefSeq mRNA;Acc:NM_001163858]
ENSECAG00000024387	PRKG2	protein kinase, cGMP-dependent, type II [Source:HGNC Symbol;Acc:HGNC:9416]
ENSECAG00000001892	PRPF38B	pre-mRNA processing factor 38B [Source:HGNC Symbol;Acc:HGNC:25512]
ENSECAG00000007072	PRPF4	pre-mRNA processing factor 4 [Source:HGNC Symbol;Acc:HGNC:17349]
ENSECAG00000015070	PRPSAP2	phosphoribosyl pyrophosphate synthetase associated protein 2 [Source:HGNC Symbol;Acc:HGNC:9467]
ENSECAG00000019826	PRSS27	protease, serine 27 [Source:HGNC Symbol;Acc:HGNC:15475]
ENSECAG00000012671	PRTG	protogenin [Source:HGNC Symbol;Acc:HGNC:26373]
ENSECAG00000017123	PSMB5	proteasome subunit beta 5 [Source:HGNC Symbol;Acc:HGNC:9542]
ENSECAG00000002988	PSTPIP1	proline-serine-threonine phosphatase interacting protein 1 [Source:HGNC Symbol;Acc:HGNC:9580]
ENSECAG00000012044	PTPDC1	protein tyrosine phosphatase domain containing 1 [Source:HGNC Symbol;Acc:HGNC:30184]
ENSECAG00000007687	PTPN14	protein tyrosine phosphatase, non-receptor type 14 [Source:HGNC Symbol;Acc:HGNC:9647]
ENSECAG00000011842	PTPN5	protein tyrosine phosphatase, non-receptor type 5 [Source:HGNC Symbol;Acc:HGNC:9657]
ENSECAG00000022160	PTPN9	protein tyrosine phosphatase, non-receptor type 9 [Source:HGNC Symbol;Acc:HGNC:9661]
ENSECAG00000007192	PTPRC	protein tyrosine phosphatase, receptor type, C precursor [Source:RefSeq peptide;Acc:NP_001296091]
ENSECAG00000002362	PWWP2B	PWWP domain containing 2B [Source:HGNC Symbol;Acc:HGNC:25150]
ENSECAG00000024000	PYGM	Equus caballus phosphorylase, glycogen, muscle (PYGM), mRNA. [Source:RefSeq mRNA;Acc:NM_001145253]
ENSECAG00000017109	QSOX1	quiescin sulfhydryl oxidase 1 [Source:HGNC Symbol;Acc:HGNC:9756]
ENSECAG00000006337	RAB11FIP4	RAB11 family interacting protein 4 [Source:HGNC Symbol;Acc:HGNC:30267]
ENSECAG00000001775	RAB38	RAB38, member RAS oncogene family [Source:HGNC Symbol;Acc:HGNC:9776]
ENSECAG00000000245	RAB3C	RAB3C, member RAS oncogene family [Source:HGNC Symbol;Acc:HGNC:30269]
ENSECAG00000017729	RABGAP1	RAB GTPase activating protein 1 [Source:HGNC Symbol;Acc:HGNC:17155]
ENSECAG00000008337	RAD9B	RAD9 checkpoint clamp component B [Source:HGNC Symbol;Acc:HGNC:21700]
ENSECAG00000006203	RAP1A	RAP1A, member of RAS oncogene family [Source:RefSeq peptide;Acc:NP_001288174]
ENSECAG00000006983	RAPGEF2	Rap guanine nucleotide exchange factor 2 [Source:HGNC Symbol;Acc:HGNC:16854]
ENSECAG00000017755	RAPGEF4	Rap guanine nucleotide exchange factor 4 [Source:HGNC Symbol;Acc:HGNC:16626]
ENSECAG00000021067	RAPGEF6	Rap guanine nucleotide exchange factor (GEF) 6 [Source:RefSeq peptide;Acc:NP_001288205]
ENSECAG00000000324	RASEF	RAS and EF-hand domain containing [Source:HGNC Symbol;Acc:HGNC:26464]
ENSECAG00000020438	RASGEF1B	RasGEF domain family member 1B [Source:HGNC Symbol;Acc:HGNC:24881]
ENSECAG00000022956	RASGRP2	RAS guanyl releasing protein 2 [Source:HGNC Symbol;Acc:HGNC:9879]
ENSECAG00000023811	RBFOX3	RNA binding protein, fox-1 homolog 3 [Source:HGNC Symbol;Acc:HGNC:27097]
ENSECAG00000007649	RBM46	RNA binding motif protein 46 [Source:HGNC Symbol;Acc:HGNC:28401]
ENSECAG00000021791	RCBTB1	RCC1 and BTB domain containing protein 1 [Source:HGNC Symbol;Acc:HGNC:18243]
ENSECAG00000024364	RCC2	regulator of chromosome condensation 2 [Source:HGNC Symbol;Acc:HGNC:30297]
ENSECAG00000010512	RCN3	reticulocalbin 3 [Source:HGNC Symbol;Acc:HGNC:21145]
ENSECAG00000013308	RCOR3	REST corepressor 3 [Source:HGNC Symbol;Acc:HGNC:25594]
ENSECAG00000002920	RDX	radixin [Source:HGNC Symbol;Acc:HGNC:9944]
ENSECAG00000007767	REEP5	receptor accessory protein 5 [Source:HGNC Symbol;Acc:HGNC:30077]
ENSECAG00000024815	RFESD	Rieske Fe-S domain containing [Source:HGNC Symbol;Acc:HGNC:29587]
ENSECAG00000011075	RFX3	regulatory factor X3 [Source:HGNC Symbol;Acc:HGNC:9984]
ENSECAG00000009478	RHOT1	ras homolog family member T1 [Source:HGNC Symbol;Acc:HGNC:21168]
ENSECAG00000006558	RIC1	RIC1 homolog, RAB6A GEF complex partner 1 [Source:HGNC Symbol;Acc:HGNC:17686]
ENSECAG00000013736	RING1	ring finger protein 1 [Source:HGNC Symbol;Acc:HGNC:10018]
ENSECAG00000020001	RMND5A	required for meiotic nuclear division 5 homolog A [Source:HGNC Symbol;Acc:HGNC:25850]
ENSECAG00000008140	RNF125	ring finger protein 125 [Source:HGNC Symbol;Acc:HGNC:21150]
ENSECAG00000005307	RNF183	ring finger protein 183 [Source:HGNC Symbol;Acc:HGNC:28721]
ENSECAG00000017907	RNFT2	ring finger protein, transmembrane 2 [Source:HGNC Symbol;Acc:HGNC:25905]
ENSECAG00000015523	RNLS	renalase, FAD dependent amine oxidase [Source:HGNC Symbol;Acc:HGNC:25641]
ENSECAG00000021002	ROCK1	Equus caballus Rho-associated, coiled-coil containing protein kinase 1 (ROCK1), mRNA. [Source:RefSeq mRNA;Acc:NM_001163985]
ENSECAG00000024107	ROR1	receptor tyrosine kinase like orphan receptor 1 [Source:HGNC Symbol;Acc:HGNC:10256]
ENSECAG00000024312	RORB	RAR related orphan receptor B [Source:HGNC Symbol;Acc:HGNC:10259]
ENSECAG00000007686	RP1	RP1, axonemal microtubule associated [Source:HGNC Symbol;Acc:HGNC:10263]
ENSECAG00000023886	RPA1	replication protein A1 [Source:HGNC Symbol;Acc:HGNC:10289]
ENSECAG00000018381	RPN2	ribophorin II [Source:HGNC Symbol;Acc:HGNC:10382]
ENSECAG00000021706	RPS6KC1	ribosomal protein S6 kinase C1 [Source:HGNC Symbol;Acc:HGNC:10439]
ENSECAG00000017757	RPTOR	regulatory associated protein of MTOR complex 1 [Source:HGNC Symbol;Acc:HGNC:30287]
ENSECAG00000018169	RREB1	ras responsive element binding protein 1 [Source:HGNC Symbol;Acc:HGNC:10449]
ENSECAG00000015344	RYR1	ryanodine receptor 1 [Source:HGNC Symbol;Acc:HGNC:10483]
ENSECAG00000024449	SALL2	spalt like transcription factor 2 [Source:HGNC Symbol;Acc:HGNC:10526]
ENSECAG00000017272	SCAPER	Equus caballus S-phase cyclin A-associated protein in the ER (SCAPER), mRNA. [Source:RefSeq mRNA;Acc:NM_001308959]
ENSECAG00000018677	SCTR	secretin receptor [Source:HGNC Symbol;Acc:HGNC:10608]
ENSECAG00000016545	SDK1	sidekick cell adhesion molecule 1 [Source:HGNC Symbol;Acc:HGNC:19307]
ENSECAG00000014473	SEC14L1	SEC14 like lipid binding 1 [Source:HGNC Symbol;Acc:HGNC:10698]
ENSECAG00000012311	SEC14L5	SEC14 like lipid binding 5 [Source:HGNC Symbol;Acc:HGNC:29032]
ENSECAG00000000536	SEC23IP	SEC23 interacting protein [Source:HGNC Symbol;Acc:HGNC:17018]
ENSECAG00000015868	SECISBP2	SECIS binding protein 2 [Source:HGNC Symbol;Acc:HGNC:30972]
ENSECAG00000012662	SEMA3A	semaphorin 3A [Source:HGNC Symbol;Acc:HGNC:10723]
ENSECAG00000019793	SETBP1	SET binding protein 1 [Source:HGNC Symbol;Acc:HGNC:15573]
ENSECAG00000016277	SGCD	sarcoglycan delta [Source:HGNC Symbol;Acc:HGNC:10807]
ENSECAG00000006038	SGO2	shugoshin 2 [Source:HGNC Symbol;Acc:HGNC:30812]
ENSECAG00000024201	SH2B2	SH2B adaptor protein 2 [Source:HGNC Symbol;Acc:HGNC:17381]
ENSECAG00000009382	SH3BP4	SH3 domain binding protein 4 [Source:HGNC Symbol;Acc:HGNC:10826]
ENSECAG00000019446	SH3RF3	SH3 domain containing ring finger 3 [Source:HGNC Symbol;Acc:HGNC:24699]
ENSECAG00000009311	SH3TC2	SH3 domain and tetratricopeptide repeats 2 [Source:HGNC Symbol;Acc:HGNC:29427]
ENSECAG00000013207	SHISA2	shisa family member 2 [Source:HGNC Symbol;Acc:HGNC:20366]
ENSECAG00000021746	SHROOM1	shroom family member 1 [Source:HGNC Symbol;Acc:HGNC:24084]
ENSECAG00000009246	SIMC1	SUMO interacting motifs containing 1 [Source:HGNC Symbol;Acc:HGNC:24779]
ENSECAG00000024605	SIN3A	SIN3 transcription regulator family member A [Source:HGNC Symbol;Acc:HGNC:19353]
ENSECAG00000024286	SIPA1L1	signal induced proliferation associated 1 like 1 [Source:HGNC Symbol;Acc:HGNC:20284]
ENSECAG00000006314	SLC10A2	solute carrier family 10 member 2 [Source:HGNC Symbol;Acc:HGNC:10906]
ENSECAG00000026901	SLC10A7	solute carrier family 10 member 7 [Source:HGNC Symbol;Acc:HGNC:23088]
ENSECAG00000025068	SLC12A6	solute carrier family 12 member 6 [Source:HGNC Symbol;Acc:HGNC:10914]
ENSECAG00000021627	SLC16A1	Equus caballus solute carrier family 16, member 1 (monocarboxylic acid transporter 1) (SLC16A1), mRNA. [Source:RefSeq mRNA;Acc:NM_001081791]
ENSECAG00000011637	SLC1A5	solute carrier family 1 member 5 [Source:HGNC Symbol;Acc:HGNC:10943]
ENSECAG00000020117	SLC22A15	solute carrier family 22 member 15 [Source:HGNC Symbol;Acc:HGNC:20301]
ENSECAG00000024253	SLC22A4	solute carrier family 22 member 4 [Source:HGNC Symbol;Acc:HGNC:10968]
ENSECAG00000009055	SLC25A12	solute carrier family 25 member 12 [Source:HGNC Symbol;Acc:HGNC:10982]
ENSECAG00000002597	SLC25A21	solute carrier family 25 member 21 [Source:HGNC Symbol;Acc:HGNC:14411]
ENSECAG00000008844	SLC25A24	solute carrier family 25 member 24 [Source:HGNC Symbol;Acc:HGNC:20662]
ENSECAG00000016862	SLC25A33	solute carrier family 25 member 33 [Source:HGNC Symbol;Acc:HGNC:29681]
ENSECAG00000019756	SLC26A10	solute carrier family 26 member 10 [Source:HGNC Symbol;Acc:HGNC:14470]
ENSECAG00000003602	SLC26A7	solute carrier family 26 member 7 [Source:HGNC Symbol;Acc:HGNC:14467]
ENSECAG00000000303	SLC2A1	solute carrier family 2, facilitated glucose transporter member 1 [Source:RefSeq peptide;Acc:NP_001157443]
ENSECAG00000010399	SLC30A2	solute carrier family 30 member 2 [Source:HGNC Symbol;Acc:HGNC:11013]
ENSECAG00000000595	SLC30A9	solute carrier family 30 member 9 [Source:HGNC Symbol;Acc:HGNC:1329]
ENSECAG00000013118	SLC38A10	solute carrier family 38 member 10 [Source:HGNC Symbol;Acc:HGNC:28237]
ENSECAG00000022156	SLC44A5	solute carrier family 44 member 5 [Source:HGNC Symbol;Acc:HGNC:28524]
ENSECAG00000007742	SLC5A6	solute carrier family 5 member 6 [Source:HGNC Symbol;Acc:HGNC:11041]
ENSECAG00000024394	SLC6A17	solute carrier family 6 member 17 [Source:HGNC Symbol;Acc:HGNC:31399]
ENSECAG00000014878	SLC7A14	solute carrier family 7 member 14 [Source:HGNC Symbol;Acc:HGNC:29326]
ENSECAG00000019132	SLMAP	sarcolemma associated protein [Source:HGNC Symbol;Acc:HGNC:16643]
ENSECAG00000013696	SLU7	SLU7 homolog, splicing factor [Source:HGNC Symbol;Acc:HGNC:16939]
ENSECAG00000011562	SMARCAD1	SWI/SNF-related, matrix-associated actin-dependent regulator of chromatin, subfamily a, containing DEAD/H box 1 [Source:HGNC Symbol;Acc:HGNC:18398]
ENSECAG00000007760	SMARCC1	SWI/SNF related, matrix associated, actin dependent regulator of chromatin subfamily c member 1 [Source:HGNC Symbol;Acc:HGNC:11104]
ENSECAG00000021885	SMARCD1	SWI/SNF related, matrix associated, actin dependent regulator of chromatin, subfamily d, member 1 [Source:HGNC Symbol;Acc:HGNC:11106]
ENSECAG00000015746	SMC1B	structural maintenance of chromosomes 1B [Source:HGNC Symbol;Acc:HGNC:11112]
ENSECAG00000001389	SMG5	SMG5, nonsense mediated mRNA decay factor [Source:HGNC Symbol;Acc:HGNC:24644]
ENSECAG00000007334	SMG9	SMG9, nonsense mediated mRNA decay factor [Source:HGNC Symbol;Acc:HGNC:25763]
ENSECAG00000017400	SMURF1	SMAD specific E3 ubiquitin protein ligase 1 [Source:HGNC Symbol;Acc:HGNC:16807]
ENSECAG00000025809	SNORA15	Small nucleolar RNA SNORA15 [Source:RFAM;Acc:RF00398]
ENSECAG00000006975	SNRK	SNF related kinase [Source:HGNC Symbol;Acc:HGNC:30598]
ENSECAG00000000087	SNTG1	syntrophin gamma 1 [Source:HGNC Symbol;Acc:HGNC:13740]
ENSECAG00000000375	SNU13	SNU13 homolog, small nuclear ribonucleoprotein (U4/U6.U5) [Source:HGNC Symbol;Acc:HGNC:7819]
ENSECAG00000017726	SNUPN	snurportin 1 [Source:HGNC Symbol;Acc:HGNC:14245]
ENSECAG00000011819	SNX14	sorting nexin 14 [Source:HGNC Symbol;Acc:HGNC:14977]
ENSECAG00000014326	SNX25	sorting nexin 25 [Source:HGNC Symbol;Acc:HGNC:21883]
ENSECAG00000013989	SNX31	sorting nexin 31 [Source:HGNC Symbol;Acc:HGNC:28605]
ENSECAG00000023641	SNX8	sorting nexin 8 [Source:HGNC Symbol;Acc:HGNC:14972]
ENSECAG00000018511	SORBS1	sorbin and SH3 domain containing 1 [Source:HGNC Symbol;Acc:HGNC:14565]
ENSECAG00000022339	SOWAHA	sosondowah ankyrin repeat domain family member A [Source:HGNC Symbol;Acc:HGNC:27033]
ENSECAG00000013978	SOX5	SRY-box 5 [Source:HGNC Symbol;Acc:HGNC:11201]
ENSECAG00000010880	SOX6	SRY-box 6 [Source:HGNC Symbol;Acc:HGNC:16421]
ENSECAG00000000166	SPHKAP	SPHK1 interactor, AKAP domain containing [Source:HGNC Symbol;Acc:HGNC:30619]
ENSECAG00000026935	SPIDR	scaffolding protein involved in DNA repair [Source:HGNC Symbol;Acc:HGNC:28971]
ENSECAG00000024356	SPNS2	sphingolipid transporter 2 [Source:HGNC Symbol;Acc:HGNC:26992]
ENSECAG00000009278	SPOCK2	SPARC/osteonectin, cwcv and kazal like domains proteoglycan 2 [Source:HGNC Symbol;Acc:HGNC:13564]
ENSECAG00000007703	SS18	SS18, nBAF chromatin remodeling complex subunit [Source:HGNC Symbol;Acc:HGNC:11340]
ENSECAG00000018495	SSB	Sjogren syndrome antigen B (autoantigen La) [Source:RefSeq peptide;Acc:NP_001296114]
ENSECAG00000020782	SSBP2	single stranded DNA binding protein 2 [Source:HGNC Symbol;Acc:HGNC:15831]
ENSECAG00000009653	SSH3	slingshot protein phosphatase 3 [Source:HGNC Symbol;Acc:HGNC:30581]
ENSECAG00000007530	SSPN	sarcospan [Source:HGNC Symbol;Acc:HGNC:11322]
ENSECAG00000011729	ST6GAL2	ST6 beta-galactoside alpha-2,6-sialyltransferase 2 [Source:HGNC Symbol;Acc:HGNC:10861]
ENSECAG00000014475	STK39	serine/threonine kinase 39 [Source:HGNC Symbol;Acc:HGNC:17717]
ENSECAG00000021926	STRN	striatin [Source:HGNC Symbol;Acc:HGNC:11424]
ENSECAG00000019923	STX7	syntaxin 7 [Source:HGNC Symbol;Acc:HGNC:11442]
ENSECAG00000019261	STYXL1	serine/threonine/tyrosine interacting like 1 [Source:HGNC Symbol;Acc:HGNC:18165]
ENSECAG00000013630	SULF2	sulfatase 2 [Source:HGNC Symbol;Acc:HGNC:20392]
ENSECAG00000020242	SUMF1	sulfatase modifying factor 1 [Source:HGNC Symbol;Acc:HGNC:20376]
ENSECAG00000012464	SYNCRIP	synaptotagmin binding cytoplasmic RNA interacting protein [Source:HGNC Symbol;Acc:HGNC:16918]
ENSECAG00000015206	SYNE3	spectrin repeat containing nuclear envelope family member 3 [Source:HGNC Symbol;Acc:HGNC:19861]
ENSECAG00000010444	SYT6	synaptotagmin 6 [Source:HGNC Symbol;Acc:HGNC:18638]
ENSECAG00000022480	SYVN1	synoviolin 1 [Source:HGNC Symbol;Acc:HGNC:20738]
ENSECAG00000016030	TANGO6	transport and golgi organization 6 homolog [Source:HGNC Symbol;Acc:HGNC:25749]
ENSECAG00000011699	TAS1R1	taste 1 receptor member 1 [Source:HGNC Symbol;Acc:HGNC:14448]
ENSECAG00000014630	TBATA	thymus, brain and testes associated [Source:HGNC Symbol;Acc:HGNC:23511]
ENSECAG00000022162	TBC1D1	TBC1 domain family member 1 [Source:HGNC Symbol;Acc:HGNC:11578]
ENSECAG00000011680	TBC1D19	TBC1 domain family member 19 [Source:HGNC Symbol;Acc:HGNC:25624]
ENSECAG00000005580	TBC1D32	TBC1 domain family member 32 [Source:HGNC Symbol;Acc:HGNC:21485]
ENSECAG00000015440	TBC1D9	TBC1 domain family member 9 [Source:HGNC Symbol;Acc:HGNC:21710]
ENSECAG00000020820	TBK1	TANK binding kinase 1 [Source:HGNC Symbol;Acc:HGNC:11584]
ENSECAG00000023843	TDRD9	tudor domain containing 9 [Source:HGNC Symbol;Acc:HGNC:20122]
ENSECAG00000016222	TECTA	tectorin alpha [Source:HGNC Symbol;Acc:HGNC:11720]
ENSECAG00000020433	TENM3	teneurin transmembrane protein 3 [Source:HGNC Symbol;Acc:HGNC:29944]
ENSECAG00000016713	TESMIN	testis expressed metallothionein like protein [Source:HGNC Symbol;Acc:HGNC:7446]
ENSECAG00000013937	TFEC	transcription factor EC [Source:HGNC Symbol;Acc:HGNC:11754]
ENSECAG00000019700	TGFBR3	transforming growth factor beta receptor 3 [Source:HGNC Symbol;Acc:HGNC:11774]
ENSECAG00000007311	TGFBRAP1	transforming growth factor beta receptor associated protein 1 [Source:HGNC Symbol;Acc:HGNC:16836]
ENSECAG00000021648	THAP7	THAP domain containing 7 [Source:HGNC Symbol;Acc:HGNC:23190]
ENSECAG00000018546	TP63	tumor protein p63 [Source:HGNC Symbol;Acc:HGNC:15979]
ENSECAG00000013962	TPD52	tumor protein D52 [Source:HGNC Symbol;Acc:HGNC:12005]
ENSECAG00000016072	TPRG1	tumor protein p63 regulated 1 [Source:HGNC Symbol;Acc:HGNC:24759]
ENSECAG00000007165	TRAF5	TNF receptor associated factor 5 [Source:HGNC Symbol;Acc:HGNC:12035]
ENSECAG00000024191	TRAPPC9	trafficking protein particle complex 9 [Source:HGNC Symbol;Acc:HGNC:30832]
ENSECAG00000009284	TRHDE	thyrotropin releasing hormone degrading enzyme [Source:HGNC Symbol;Acc:HGNC:30748]
ENSECAG00000018548	TRIM35	tripartite motif containing 35 [Source:HGNC Symbol;Acc:HGNC:16285]
ENSECAG00000010597	TRIT1	tRNA isopentenyltransferase 1 [Source:HGNC Symbol;Acc:HGNC:20286]
ENSECAG00000012384	TRMT2A	tRNA methyltransferase 2 homolog A [Source:HGNC Symbol;Acc:HGNC:24974]
ENSECAG00000015942	TRPM6	transient receptor potential cation channel subfamily M member 6 [Source:HGNC Symbol;Acc:HGNC:17995]
ENSECAG00000020624	TSACC	TSSK6 activating cochaperone [Source:HGNC Symbol;Acc:HGNC:30636]
ENSECAG00000017952	TSNARE1	t-SNARE domain containing 1 [Source:HGNC Symbol;Acc:HGNC:26437]
ENSECAG00000022305	TSPAN1	tetraspanin 1 [Source:HGNC Symbol;Acc:HGNC:20657]
ENSECAG00000024982	TSPAN31	tetraspanin 31 [Source:HGNC Symbol;Acc:HGNC:10539]
ENSECAG00000009337	TSPAN9	tetraspanin 9 [Source:HGNC Symbol;Acc:HGNC:21640]
ENSECAG00000024340	TTYH1	tweety family member 1 [Source:HGNC Symbol;Acc:HGNC:13476]
ENSECAG00000019850	TUBGCP3	tubulin gamma complex associated protein 3 [Source:HGNC Symbol;Acc:HGNC:18598]
ENSECAG00000026879	TXNRD2	thioredoxin reductase 2 [Source:HGNC Symbol;Acc:HGNC:18155]
ENSECAG00000015126	VAV2	vav guanine nucleotide exchange factor 2 [Source:HGNC Symbol;Acc:HGNC:12658]
ENSECAG00000010484	VEPH1	ventricular zone expressed PH domain containing 1 [Source:HGNC Symbol;Acc:HGNC:25735]
ENSECAG00000020469	VPS51	VPS51, GARP complex subunit [Source:HGNC Symbol;Acc:HGNC:1172]
ENSECAG00000024182	VSTM4	V-set and transmembrane domain containing 4 [Source:HGNC Symbol;Acc:HGNC:26470]
ENSECAG00000016966	VWA3B	von Willebrand factor A domain containing 3B [Source:HGNC Symbol;Acc:HGNC:28385]
ENSECAG00000006748	VWA8	von Willebrand factor A domain containing 8 [Source:HGNC Symbol;Acc:HGNC:29071]
ENSECAG00000015372	VWC2	von Willebrand factor C domain containing 2 [Source:HGNC Symbol;Acc:HGNC:30200]
ENSECAG00000010778	VWF	von Willebrand factor precursor [Source:RefSeq peptide;Acc:NP_001229495]
ENSECAG00000016925	WAPL	WAPL cohesin release factor [Source:HGNC Symbol;Acc:HGNC:23293]
ENSECAG00000015772	WBSCR17	Williams-Beuren syndrome chromosome region 17 [Source:HGNC Symbol;Acc:HGNC:16347]
ENSECAG00000018435	WDR1	WD repeat domain 1 [Source:HGNC Symbol;Acc:HGNC:12754]
ENSECAG00000007852	WDR31	WD repeat domain 31 [Source:HGNC Symbol;Acc:HGNC:21421]
ENSECAG00000019212	WDR4	WD repeat domain 4 [Source:HGNC Symbol;Acc:HGNC:12756]
ENSECAG00000009496	WDR41	WD repeat domain 41 [Source:HGNC Symbol;Acc:HGNC:25601]
ENSECAG00000007816	WDR47	WD repeat domain 47 [Source:HGNC Symbol;Acc:HGNC:29141]
ENSECAG00000002596	XIRP2	xin actin binding repeat containing 2 [Source:HGNC Symbol;Acc:HGNC:14303]
ENSECAG00000010236	XPA	XPA, DNA damage recognition and repair factor [Source:HGNC Symbol;Acc:HGNC:12814]
ENSECAG00000018336	XPOT	exportin for tRNA [Source:HGNC Symbol;Acc:HGNC:12826]
ENSECAG00000026852	ZCCHC10	zinc finger CCHC-type containing 10 [Source:HGNC Symbol;Acc:HGNC:25954]
ENSECAG00000013066	ZCCHC14	zinc finger CCHC-type containing 14 [Source:HGNC Symbol;Acc:HGNC:24134]
ENSECAG00000018229	ZDHHC14	zinc finger DHHC-type containing 14 [Source:HGNC Symbol;Acc:HGNC:20341]
ENSECAG00000014502	ZDHHC21	zinc finger DHHC-type containing 21 [Source:HGNC Symbol;Acc:HGNC:20750]
ENSECAG00000002173	ZMYM2	zinc finger MYM-type containing 2 [Source:HGNC Symbol;Acc:HGNC:12989]
ENSECAG00000006796	ZSCAN26	zinc finger and SCAN domain containing 26 [Source:HGNC Symbol;Acc:HGNC:12978]
ENSECAG00000020601	ZYG11A	zyg-11 family member A, cell cycle regulator [Source:HGNC Symbol;Acc:HGNC:32058]
ENSECAG00000011103	ZYG11B	zyg-11 family member B, cell cycle regulator [Source:HGNC Symbol;Acc:HGNC:25820]

## Sheet: Table S8
Table S8: Gene functional enrichment categories showing high XP-CLR values
Term ID	Description	P-Value	Gene Number
GO:0070848	response to growth factor	0.0147	33
GO:0120036	plasma membrane bounded cell projection organization	0.0492	59
GO:0120035	regulation of plasma membrane bounded cell projection organization	0.0484	29
GO:0044782	cilium organization	0.0415	21
GO:0030031	cell projection assembly	0.00266	31
GO:0120031	plasma membrane bounded cell projection assembly	0.00224	31
GO:0060271	cilium assembly	0.0213	21
GO:0060666	dichotomous subdivision of terminal units involved in salivary gland branching	0.0473	3
GO:0035556	intracellular signal transduction	0.0097	113
GO:0032502	developmental process	0.0105	209
GO:0048856	anatomical structure development	0.0101	196
GO:0009888	tissue development	0.0125	78
GO:0044767	single-organism developmental process	0.0241	204
GO:0009653	anatomical structure morphogenesis	0.000872	110
GO:0044707	single-multicellular organism process	0.00328	216
GO:0090130	tissue migration	0.0296	18
GO:0090132	epithelium migration	0.0193	18
GO:0007275	multicellular organism development	0.00827	178
GO:0048731	system development	0.01	165
GO:0048513	animal organ development	0.0403	123
GO:0043226	organelle	1.1e-06	488
GO:0043227	membrane-bounded organelle	0.000263	437
GO:0044422	organelle part	0.00214	292
GO:0005622	intracellular	0.0141	538
GO:0044446	intracellular organelle part	0.00277	284
GO:0043231	intracellular membrane-bounded organelle	0.0202	362
GO:0005856	cytoskeleton	0.00282	89
GO:0044430	cytoskeletal part	0.0472	69
GO:0005875	microtubule associated complex	0.0347	14
GO:0005871	kinesin complex	0.0174	9
GO:0043235	receptor complex	0.0102	24
GO:0019005	SCF ubiquitin ligase complex	0.0221	8
GO:0030054	cell junction	0.0375	49
GO:0044459	plasma membrane part	0.00244	102
GO:0031226	intrinsic component of plasma membrane	0.0171	62
GO:0005887	integral component of plasma membrane	0.026	59
GO:0012505	endomembrane system	0.0407	129
GO:0030621	U4 snRNA binding	0.00299	4
GO:0005234	extracellular-glutamate-gated ion channel activity	0.0364	5
GO:0003824	catalytic activity	0.00144	271
GO:0016740	transferase activity	0.0367	122
GO:0005515	protein binding	0.0142	249
GO:0060589	nucleoside-triphosphatase regulator activity	0.0091	23
GO:0030695	GTPase regulator activity	0.0358	20
GO:0005096	GTPase activator activity	0.0299	19
GO:0008066	glutamate receptor activity	0.0265	6
GO:0004970	ionotropic glutamate receptor activity	0.0266	5
GO:0042578	phosphoric ester hydrolase activity	0.035	26
GO:0016791	phosphatase activity	0.0185	22
GO:0004721	phosphoprotein phosphatase activity	0.0157	17
GO:0004725	protein tyrosine phosphatase activity	0.037	12
GO:0043167	ion binding	9.66e-07	263
GO:0043168	anion binding	0.0014	130
GO:0043169	cation binding	0.00241	163
GO:0046872	metal ion binding	0.00277	159
GO:0097367	carbohydrate derivative binding	0.000131	114
GO:1901265	nucleoside phosphate binding	0.000104	124
GO:0035639	purine ribonucleoside triphosphate binding	0.000663	98
GO:0036094	small molecule binding	0.00139	131
GO:0000166	nucleotide binding	0.000104	124
GO:0032553	ribonucleotide binding	0.000136	103
GO:0017076	purine nucleotide binding	0.000194	102
GO:0030554	adenyl nucleotide binding	1.62e-05	89
GO:0032555	purine ribonucleotide binding	0.000163	102
GO:0032559	adenyl ribonucleotide binding	1.35e-05	89
GO:0005524	ATP binding	8.99e-05	85
GO:0016773	phosphotransferase activity, alcohol group as acceptor	0.00196	50
GO:0016301	kinase activity	0.00208	53
GO:0004672	protein kinase activity	0.000584	46
GO:0004674	protein serine/threonine kinase activity	0.0123	31
GO:0003774	motor activity	0.0378	14
GO:0003777	microtubule motor activity	0.00173	13
HP:0100874	Thick hair	0.0295	2
HP:0030178	Abnormality of central nervous system electrophysiology	0.0293	19
HP:0006958	Abnormal auditory evoked potentials	0.0272	3
HP:0000478	Abnormality of the eye	0.0336	110
HP:0011338	Abnormality of mouth shape	0.00333	15
HP:0002714	Downturned corners of mouth	0.0267	8
HP:0012639	Abnormality of nervous system morphology	0.0408	109
HP:0007513	Generalized hypopigmentation	0.0494	4
HP:0000160	Narrow mouth	0.0145	13
HP:0001029	Poikiloderma	0.0499	3
HP:0011792	Neoplasm by histology	0.0412	16
HP:0009928	Thick nasal alae	0.00337	4
HP:0004691	2-3 toe syndactyly	0.0156	5
HP:0011195	EEG with focal sharp slow waves	0.0295	2
HP:0000119	Abnormality of the genitourinary system	0.0369	93
HP:0000078	Abnormality of the genital system	0.05	61
HP:0012243	Abnormal genital system morphology	0.0202	59
HP:0000811	Abnormal external genitalia	0.0214	50
HP:0003241	External genital hypoplasia	0.00581	30
HP:0000050	Hypoplastic male external genitalia	0.00339	30
HP:0001827	Genital tract atresia	0.0416	3
HP:0000148	Vaginal atresia	0.0416	3
HP:0010461	Abnormality of the male genitalia	0.0169	50
HP:0000032	Abnormality of male external genitalia	0.0118	50
HP:0000035	Abnormality of the testis	0.0416	42
HP:0045058	Abnormality of the testis size	0.0353	13
HP:0010468	Aplasia/Hypoplasia of the testes	0.0369	12
HP:0008734	Decreased testicular size	0.0232	11
HP:0000036	Abnormality of the penis	0.0316	33
HP:0008736	Hypoplasia of penis	0.0076	25
HP:0000054	Micropenis	0.00563	15
HP:0007379	Neoplasm of the genitourinary tract	0.0125	12
HP:0001518	Small for gestational age	0.00378	11
HP:0009755	Ankyloblepharon	0.0272	3
HP:0000189	Narrow palate	0.017	10
HP:0000598	Abnormality of the ear	0.0166	85
HP:0000364	Hearing abnormality	0.0401	59
HP:0000365	Hearing impairment	0.041	58
HP:0040131	Abnormal motor nerve conduction velocity	0.0275	5
HP:0003431	Decreased motor nerve conduction velocity	0.0275	5
HP:0001250	Seizures	0.00653	71
HP:0000400	Macrotia	0.0434	12
HP:0002003	Large forehead	0.00165	3
HP:0001339	Lissencephaly	0.0176	6
HP:0007260	Type II lissencephaly	0.0213	3
HP:0006714	Aplasia/Hypoplasia of the sternum	0.034	3
HP:0000879	Short sternum	0.0426	2
HP:0001194	Abnormalities of placenta or umbilical cord	0.0433	4
HP:0011409	Abnormality of placental membranes	0.0295	2
HP:0009775	Amniotic constriction ring	0.0295	2
HP:0007455	Adermatoglyphia	0.0183	2
HP:0001718	Mitral stenosis	0.0117	3
HP:0000998	Hypertrichosis	0.0189	11
HP:0011452	Functional abnormality of the middle ear	0.0384	17
HP:0011182	Epileptiform EEG discharges	0.0219	7
HP:0003384	Peripheral axonal atrophy	0.0183	2
HP:0000366	Abnormality of the nose	0.00541	70
HP:0010938	Abnormality of the external nose	0.0249	40
HP:0000422	Abnormality of the nasal bridge	0.04	41
HP:0001249	Intellectual disability	0.0265	73
HP:0004321	Bladder fistula	0.00329	2
HP:0004324	Increased body weight	0.0448	22
HP:0001513	Obesity	0.0235	22
HP:0002208	Coarse hair	0.0199	6
HP:0200055	Small hand	0.0188	8
HP:0000447	Pear-shaped nose	0.00951	2
HP:0002921	Abnormality of the cerebrospinal fluid	0.0436	24
HP:0002922	Increased CSF protein	0.0376	4
HP:0000818	Abnormality of the endocrine system	0.0173	58
HP:0003117	Abnormality of circulating hormone level	0.0377	20
HP:0040214	Abnormal insulin level	0.0216	12
HP:0040215	Abnormal circulating insulin level	0.0216	12
HP:0000864	Abnormality of the hypothalamus-pituitary axis	0.0457	19
HP:0000820	Abnormality of the thyroid gland	0.0361	19
HP:0002926	Abnormality of thyroid physiology	0.021	15
HP:0000821	Hypothyroidism	0.0168	15
HP:0000851	Congenital hypothyroidism	0.00817	4
HP:0008373	Puberty and gonadal disorders	0.0409	34
HP:0000135	Hypogonadism	0.0286	24
HP:0012443	Abnormality of brain morphology	0.0293	94
HP:0002363	Abnormality of brainstem morphology	0.00473	9
HP:0002118	Abnormality of the cerebral ventricles	0.0288	33
HP:0000238	Hydrocephalus	0.0407	19
HP:0012503	Abnormality of the pituitary gland	0.0271	16
HP:0011747	Abnormality of the anterior pituitary	0.019	16
HP:0000824	Growth hormone deficiency	0.0416	6
HP:0000819	Diabetes mellitus	0.0457	19
HP:0007361	Abnormality of the pons	0.0324	4
HP:0012110	Hypoplasia of the pons	0.0416	3
HP:0000842	Hyperinsulinemia	0.0455	11
HP:0011462	Young adult onset	0.0426	2
HP:0003593	Infantile onset	0.0273	25
